# Supplementary material for: Causal associations between circulating cytokines and risk of sepsis and related outcomes: a two-sample Mendelian randomization study
Source: Front Immunol. 2024 Mar 5;15:1336586. doi: 10.3389/fimmu.2024.1336586 (PMC10948396; doi:10.3389/fimmu.2024.1336586)
Supplement: Supplementary file 1 [file Table_1.xlsx]

## Sheet: ST1
Table S1. Details of the genome-wide association studies and datasets used in this study.
Exposure or outcome	Sample size	Ancestry	Links for data	PMID
Circulating levels of 41 cytokines and growth factors	8,293 participants	European ancestry	http://computationalmedicine.fi/data#	27989323
			Cytokine_GWAS
Sepsis	11,643 cases, 474,841 controls	UK biobak	https://gwas.mrcieu.ac.uk/datasets/?trait__icontains=Sepsis	ieu-b-4980
Sepsis (under 75)	11,568 cases, 451,301 controls	UK biobak		ieu-b-5088
Sepsis (28 day death)	1,896 cases, 484,588 controls	UK biobak		ieu-b-5086
Sepsis (critical care)	1,380 cases, 429,985 controls	UK biobak		ieu-b-4982
Sepsis (28 day death in critical care)	347 cases, 431,018 controls	UK biobak		ieu-b-4981

## Sheet: ST2
Supplementary Table 2 Details of the number of genetic instruments, variance explained by the selected instruments and F-statistic for each cytokine and growth factor.
Cytokines/ Growth factors	Abbreviation	The number of SNPs included in the analysis	Variance explained the primary instrumental variables*	F-statistic median (range)¶
Beta nerve growth factor	β-NGF	1	0.0109353	36.5
Cutaneous T-cell attracting (CCL27)	CTACK	5	0.0449623	35.12(29.88-55.17)
Eotaxin (CCL11)	Eotaxin	4	0.0546109	41.23(31.29-66.25)
Basic fibroblast growth factor	FGF-basic	0	\	\
Granulocyte colony-stimulating factor	G-CSF	0	\	\
Growth regulated oncogene-α (CXCL1)	GRO-a	1	0.055563	37.95
Hepatocyte growth factor	HGF	2	0.0145257	44.61(31.97-57.25)
Interferon-gamma	IFN-γ	1	0.00204197	32.34
Interleukin-1 receptor antagonist	IL-1rα	0	\	\
Interleukin-1-beta	IL-1β	0	\	\
Interleukin-2	IL-2	0	\	\
Interleukin-2 receptor, alpha subunit	IL-2rα	1	0.0117537	41.4
Interleukin-4	IL-4	0	\	\
Interleukin-5	IL-5	1	0.00991506
Interleukin-6	IL-6	0	\	\
Interleukin-7	IL-7	1	0.0437209	135.9
Interleukin-8 (CXCL8)	IL-8	0	\	\
Interleukin-9	IL-9	0	\	\
Interleukin-10	IL-10	1	0.00629274	35.57
Interleukin-12p70	IL-12p70	5	0.0730293	35.56(28.56-329.19)
Interleukin-13	IL-13	1	0.0196041	54.07
Interleukin-16	IL-16	1	0.0664555	53.34
Interleukin-17	IL-17	1	0.00416795	30.88
Interleukin-18	IL-18	7	0.114122	35.87(29.93-80.48)
Interferon gamma-induced protein 10 (CXCL10)	IP-10	2	0.0191857	31.58(31.11-32.04)
Monocyte chemotactic protein-1 (CCL2)	MCP-1	4	0.0481395	34.50(30.10-78.79)
Monocyte specific chemokine 3 (CCL7)	MCP-3	0	\	\
Macrophage colony-stimulating factor	M-CSF	1	0.016114	31.64
Macrophage migration inhibitory factor (glycosylation-inhibiting factor)	MIF	1	0.0113695	39.05
Monokine induced by interferon-gamma (CXCL9)	MIG	1	0.00804858	34.11
Macrophage inflammatory protein-1α (CCL3)	MIP-1α	0	\	\
Macrophage inflammatory protein-1β (CCL4)	MIP-1b§	62	0.516902	38.89(29.79-789.15)
Platelet derived growth factor BB	PDGF-bb	8	0.0453463	38.83(29.88-69.50)
Regulated on activation, normal T Cell expressed and secreted (CCL5)	RANTES	1	0.00406839	29.99
Stem cell factor	SCF	2	0.00427319	40.24(31.81-48.67)
Stem cell growth factor beta	SCGF-β	8	0.0834501	42.51(34.48-53.35)
Stromal cell-derived factor-1 alpha (CXCL12)	SDF-1α	0	\	\
Tumor necrosis factor-alpha	TNF-α	0	\	\
Tumor necrosis factor-beta	TNF-β	2	0.0490049	45.21(39.62-50.80)
TNF-related apoptosis inducing ligand	TRAIL	16	0.204098	54.44(30.09-294.93)
Vascular endothelial growth factor	VEGF	7	0.0609277	38.00(29.19-59.62)
Abbreviation: SNP, single nucleotide polymorphism.

## Sheet: ST3
Characteristics of instrumental variables used for circulating levels of Cytokine in this study.
SNP	Trait	chr.exposure	pos.exposure	other_allele.exposure	effect_allele.exposure	beta.exposure	se.exposure	pval.exposure
rs10491120	MIP1B	17	34988444	A	G	-0.3001	0.0318	5.15e-21
rs10761739	VEGF	10	65062008	C	G	-0.1182	0.0174	1.06e-11
rs10908733	Eotaxin	1	159504054	A	T	0.1387	0.0232	1.81e-09
rs11081739	Trail	18	29583126	A	G	-0.1411	0.0202	3.34e-12
rs111675602	MIP1B	3	47159937	T	C	-0.2548	0.0295	5.74e-18
rs111942332	MIP1B	17	34818508	T	G	0.4727	0.0573	1.7e-16
rs111996132	pdgfBB	2	224596542	A	C	0.3138	0.0562	2.21e-08
rs112579976	MIP1B	3	46736187	C	G	0.4271	0.0322	3.45e-40
rs113010081	MIP1B	3	46457412	T	C	0.5954	0.0236	3.85e-140
rs113699401	MIP1B	17	33668796	A	G	-0.1474	0.0212	3.35e-12
rs113831257	IP-10	4	76159521	A	G	-0.3592	0.0644	2.53e-08
rs113877493	MIP1B	17	34812273	T	C	0.6124	0.0218	1.62e-173
rs114202043	Eotaxin	3	42591854	T	C	-0.3392	0.0386	1.61e-18
rs115267715	IL-18	5	68535015	T	C	-0.4508	0.08	1.72e-08
rs115360749	MIP1B	3	46713120	A	G	-0.3746	0.0316	1.74e-32
rs11538965	VEGF	6	44216483	T	C	-0.24	0.041	2e-09
rs116196280	TNfb	1	23047050	T	G	-0.7179	0.1006	4.98e-13
rs116238056	MIP1B	3	49821362	A	G	-0.2525	0.0335	4.99e-14
rs116425179	MCP-1	3	45598703	A	G	0.1476	0.0255	5.68e-09
rs11651172	MIP1B	17	34270288	A	G	0.1366	0.0245	2.11e-08
rs116567227	MIP1B	3	51747288	A	G	-0.2077	0.0336	5.33e-10
rs116656892	IL-18	5	68186028	T	C	-0.5298	0.0925	1.05e-08
rs116924815	SCGFb	19	51230733	T	C	-0.6079	0.0738	1.74e-16
rs11720094	MCP-1	3	46559911	C	G	0.1058	0.0157	1.54e-11
rs117453826	MIP1B	17	35132809	A	G	0.5774	0.0593	5.07e-22
rs117620244	MIP1B	17	33648381	T	C	0.3528	0.0495	1.87e-12
rs117637258	Trail	18	29871632	T	C	-0.354	0.0345	1.71e-24
rs117716477	SCGFb	12	104240958	A	C	-0.8384	0.0841	1.34e-23
rs12199215	IL-2P70	6	44026914	T	C	-0.1278	0.0192	5.11e-11
rs12601721	MIP1B	17	32997313	C	G	0.1213	0.0178	9.54e-12
rs12722497	IL2ra	10	6095928	A	C	-0.6279	0.0485	1.57e-38
rs12990266	pdgfBB	2	224306859	A	G	-0.2363	0.0342	3.18e-12
rs13024765	pdgfBB	2	225180219	T	C	0.1014	0.0158	1.14e-10
rs13412535	pdgfBB	2	224874874	A	G	-0.3352	0.0214	2.46e-55
rs135564	CTACK	22	46535934	A	G	0.1893	0.0268	2.43e-12
rs135564	CTACK	22	46535934	A	G	0.1893	0.0268	2.43e-12
rs138591554	MCP-1	3	46289206	A	T	0.3171	0.0331	7.94e-22
rs138987090	Trail	18	30366247	A	G	0.7497	0.0752	4.5e-23
rs142242702	MIP1B	3	44164152	A	T	0.2454	0.0426	8.05e-09
rs143283473	MIP1B	3	47561703	T	C	-0.3606	0.0314	1.64e-30
rs143612100	MIP1B	3	44874489	A	G	-0.249	0.0412	1.43e-09
rs143920918	MIP1B	3	45654569	G	GC	0.1499	0.0256	4.18e-09
rs144563201	MIP1B	17	34479322	A	G	-0.6492	0.032	2.36e-91
rs144736172	IL-18	2	31968142	A	T	0.2035	0.0242	5.49e-17
rs145023524	IL-2P70	6	43819046	A	G	-0.279	0.0394	1.54e-12
rs145532912	MIP1B	3	48571578	T	C	0.2817	0.0311	1.37e-19
rs146179438	MIP1B	3	48229366	A	C	-0.2963	0.0271	7.51e-28
rs147625924	SCGFb	12	103677947	T	C	-0.6104	0.0824	9.82e-14
rs148561432	MIP1B	17	33831939	A	G	0.2703	0.0409	6.78e-11
rs149370547	MIP1B	17	34486433	C	G	0.5284	0.0721	7.53e-13
rs149580590	SCGFb	12	103929821	A	G	0.6322	0.0831	2.1e-14
rs150641077	MIP1B	17	34195451	A	G	0.2991	0.0492	1.25e-09
rs151009319	MIP1B	17	33835587	A	T	-0.5197	0.0661	8.36e-15
rs1530455	IL-17	3	122854899	T	C	-0.108	0.0173	4.87e-10
rs1557570	SCF	1	169507844	T	G	-0.1186	0.017	2.74e-12
rs1719175	MIP1B	17	34333388	T	C	-0.1518	0.0194	4.83e-15
rs17229943	IL-18	5	68682536	A	C	0.312	0.0463	1.62e-11
rs17693183	MIP1B	17	34964290	A	G	0.5795	0.0795	8.93e-13
rs17876031	SCGFb	5	176831119	A	G	0.1514	0.0255	2.25e-09
rs1801020	IL-16	5	176836532	A	G	-0.1733	0.0272	4.53e-10
rs181218758	SCGFb	12	104496721	T	C	0.3833	0.0586	5.58e-11
rs182861269	MIP1B	17	34487889	A	C	-0.5043	0.0643	1.07e-14
rs182861269	MIP1B	17	34487889	A	C	-0.5043	0.0643	1.07e-14
rs183139656	MIP1B	3	50399645	T	C	-0.3095	0.0408	3.41e-14
rs183815186	Trail	18	25336963	A	T	0.3564	0.0604	3.52e-09
rs1867288	MIP1B	17	35021348	C	G	-0.2079	0.0215	5.94e-22
rs191600590	MIP1B	3	45610258	A	T	-0.1502	0.0246	8.79e-10
rs192145164	Trail	3	172019007	T	C	-0.3052	0.0407	1.12e-13
rs193112415	Trail	18	28835120	T	C	1.0421	0.0623	2.15e-62
rs200154182	MCP-1	1	158872480	T	TTTTC	-0.0965	0.0174	2.81e-08
rs200426909	MIP1B	3	51353512	T	TA	0.2384	0.0384	4.47e-10
rs2024050	Eotaxin	7	75460393	A	G	-0.1728	0.0303	1.1e-08
rs2036297	MCP-1	3	46172903	A	G	-0.119	0.016	1.09e-13
rs2049300	MIP1B	3	47642726	T	G	-0.1245	0.0178	3.11e-12
rs2070074	CTACK	9	34649442	A	G	-0.4467	0.0374	1.79e-32
rs2191031	MCP-1	3	45910870	A	G	-0.1101	0.0185	2.88e-09
rs225285	MIP1B	17	33931084	C	G	-0.1297	0.0174	7.36e-14
rs2324229	pdgfBB	6	83918131	T	C	-0.0894	0.0161	3.48e-08
rs2330634	MIF	22	24250795	C	G	-0.1556	0.0249	4.53e-10
rs2375980	IL-2P70	9	2692622	C	G	-0.0937	0.0159	4.55e-09
rs245215	MIP1B	3	45239835	T	C	-0.0919	0.016	1e-08
rs2599510	IL-18	2	32826002	A	G	0.1516	0.0233	7.63e-11
rs282258	IL-10	2	224914800	T	C	-0.0992	0.0162	1e-09
rs28406863	pdgfBB	15	102086276	T	G	0.2089	0.0382	4.78e-08
rs28637706	Bngf	19	34285368	T	G	0.1589	0.0263	1.42e-09
rs3091309	Eotaxin	3	46303184	A	G	-0.1283	0.0203	3.63e-10
rs3136596	Trail	3	172228872	A	G	-0.1147	0.0209	3.65e-08
rs34467391	VEGF	6	43940371	A	AG	0.1293	0.0171	3.4e-14
rs34578126	MIP1B	3	46359938	C	G	-0.1436	0.0228	2.81e-10
rs34881325	VEGF	9	2622134	T	C	0.1082	0.0189	1.04e-08
rs3748034	HGF	4	3446091	T	G	-0.1495	0.0234	1.81e-10
rs385076	IL-18	2	32489851	T	C	0.2432	0.0248	1.66e-22
rs41282660	VEGF	6	44197006	A	G	0.1613	0.0263	1.33e-09
rs41291718	MIP1B	3	50085481	C	G	0.2167	0.0327	3.67e-11
rs41308269	MIP1B	3	50668547	T	C	-0.2044	0.0341	1.79e-09
rs4253283	IL-16	4	187165211	T	C	-0.146	0.0262	1.75e-08
rs4320361	IL-7	6	43928511	T	G	0.3245	0.0249	6.87e-39
rs45498698	IFng	1	22895820	a	g	-0.3844	0.0676	1.13e-08
rs4656185	SCGFb	1	169476326	A	G	-0.205	0.0256	1.16e-15
rs4683315	MIP1B	3	46752153	A	G	0.1347	0.0236	8.97e-09
rs4778636	IL-16	15	81591639	A	G	0.7272	0.0633	1.11e-30
rs4795162	MIP1B	17	35236530	A	G	-0.1261	0.0158	1.14e-15
rs4796047	MIP1B	17	33507219	A	G	-0.1055	0.0156	1.38e-11
rs4841899	SCF	9	137424412	T	C	0.1004	0.0178	1.78e-08
rs4965869	pdgfBB	15	101990320	T	C	-0.184	0.0181	5.66e-24
rs508977	Groa	4	74762383	T	G	0.3802	0.028	7.56e-42
rs55764737	CTACK	15	61323414	T	C	-0.5313	0.0972	4.62e-08
rs55876513	MIG	4	76883698	T	G	-0.166	0.0255	8.23e-11
rs56367447	MCSF	8	3871527	T	C	0.4967	0.0883	1.72e-08
rs57396456	Trail	18	27945877	T	C	0.5626	0.0518	1.25e-27
rs5745687	HGF	7	81359051	T	C	0.3072	0.0406	2.75e-14
rs58704839	CTACK	9	34680554	A	G	-0.1785	0.0284	3.29e-10
rs60516659	MIP1B	17	34403297	A	G	-0.2691	0.0248	3.64e-27
rs62078065	MIP1B	17	34287635	T	C	-0.1963	0.0236	1.19e-16
rs62079535	MIP1B	17	33665329	A	G	-0.238	0.039	1.05e-09
rs62093514	Trail	18	29230977	T	C	-1.0618	0.0552	6.86e-82
rs62093947	Trail	18	29660305	T	C	0.7596	0.046	3.31e-61
rs62242542	MIP1B	3	45169491	T	C	0.4714	0.0425	1.05e-28
rs62243190	MIP1B	3	45524938	T	C	-0.4572	0.0409	4.17e-29
rs6607344	MIP1B	17	35075073	A	G	-0.1063	0.0164	9.72e-11
rs664216	Trail	18	29425152	A	T	0.1385	0.0231	2.02e-09
rs664216	Trail	18	29425152	A	T	0.1385	0.0231	2.02e-09
rs67798973	VEGF	6	43882777	A	G	-0.1389	0.0175	1.29e-15
rs679163	Trail	18	29822893	C	G	-0.1066	0.0162	4.24e-11
rs6920532	VEGF	6	43793430	T	C	-0.1803	0.0267	8.68e-12
rs6921438	VEGF	6	43925607	A	G	0.49	0.0175	2.09e-171
rs7030781	VEGF	9	2686273	A	T	-0.1368	0.0173	2.57e-15
rs7088799	IL-2P70	10	65016174	T	G	0.0998	0.0161	6.29e-10
rs71381491	MIP1B	17	34353648	A	C	-0.3815	0.0564	2.42e-11
rs71478720	IL-18	11	112009605	T	C	0.2669	0.0276	3.71e-22
rs7213769	MIP1B	17	36115166	C	G	-0.1008	0.017	3.14e-09
rs7221878	MIP1B	17	36191133	T	C	0.3045	0.0463	7.37e-11
rs72829264	MIP1B	17	32832526	A	G	0.1601	0.0278	9.38e-09
rs72831789	MIP1B	17	34396802	A	T	0.179	0.0312	6.69e-09
rs72965213	Trail	18	32028143	T	C	-0.3636	0.0566	9.37e-11
rs73072664	MIP1B	3	44526642	A	C	-0.2603	0.042	5.46e-10
rs74472919	Ranets	13	82200650	T	C	-0.3313	0.0605	3.97e-08
rs74675876	VEGF	6	43963995	T	C	0.2822	0.0366	7.62e-15
rs74778900	Trail	18	28086266	T	C	-0.5906	0.0532	2.59e-28
rs75394422	MIP1B	3	49333079	T	C	0.3582	0.0408	1.83e-18
rs75438658	IL-13	6	44018321	T	C	0.343	0.0625	4.12e-08
rs75440961	IL-18	2	32219573	T	C	-0.2064	0.026	2.17e-15
rs75485436	MIP1B	3	47935009	A	G	-0.3426	0.0283	1.07e-33
rs75719572	MIP1B	3	46183180	C	G	0.5268	0.0233	2.66e-113
rs76100852	Trail	18	29404330	T	C	-0.4336	0.0369	7.72e-32
rs7638388	MIP1B	3	47914974	T	C	-0.1408	0.0256	3.89e-08
rs76842834	MIP1B	17	34883848	T	C	0.4206	0.0472	7.33e-19
rs76960253	MIP1B	17	34088656	T	C	-0.5233	0.0585	5.45e-19
rs7763358	IL-2P70	6	44139869	T	C	-0.1562	0.0275	1.02e-08
rs7767396	IL-5	6	43927050	A	G	-0.1515	0.0246	7.69e-10
rs77861329	MIP1B	3	52115752	A	G	-0.1356	0.0225	1.6e-09
rs78296352	TNfb	1	22821844	T	G	-1.2215	0.1366	4.76e-21
rs79062474	MIP1B	3	47305729	T	C	-0.2364	0.0278	1.86e-17
rs79088462	MIP1B	17	32851173	T	C	0.3323	0.0586	1.59e-08
rs79091774	MIP1B	3	45906878	A	C	0.4606	0.0751	8.83e-10
rs79287178	Trail	3	172294500	A	G	0.4317	0.0421	9.12e-25
rs79672978	MIP1B	3	48860623	C	G	-0.195	0.0231	3.02e-17
rs7969894	SCGFb	12	104628476	A	G	-0.4004	0.0602	2.14e-11
rs79802124	MIP1B	3	50952934	T	G	-0.2081	0.034	7.98e-10
rs80136777	MIP1B	3	45931005	A	T	-0.4569	0.0236	9.53e-84
rs873944	MIP1B	17	34942072	T	C	-0.2418	0.0322	6.59e-14
rs9330240	MIP1B	17	34974689	T	C	0.4745	0.046	5.84e-25
rs9381249	VEGF	6	43734798	T	C	0.2482	0.0397	3.09e-10
rs9450351	IP-10	6	86624320	T	C	0.2768	0.0489	1.48e-08
rs9472168	IL-13	6	43928985	A	G	-0.4244	0.0248	1.08e-65
rs9806745	pdgfBB	15	102010311	A	C	-0.1162	0.0163	1.1e-12
rs9952273	Trail	18	29575063	T	C	-0.864	0.0499	3.86e-69

## Sheet: ST4-Sepsis
	SNPs	β	se	P value	OR	95%Cl (low)	95%Cl (upper)	P intercept	Qrs
Bngf
IVW	1	0.145376	0.0885513	0.10065	1.15647	0.972209	1.37566
CTACK
IVW	4	0.0164073	0.0340388	0.629793	1.01654	0.950936	1.08668		0.639052
MR-Egger	4	0.10082	0.0774717	0.193129	1.10608	0.950255	1.28745	0.225151
Weighted median	4	0.0246066	0.0409751	0.548156	1.02491	0.945818	1.11062
Simple median	4	0.00784638	0.040121	0.844948	1.00788	0.931657	1.09033
Maximum-likelihood method	4	0.0165386	0.0341565	0.628244	1.01668	0.950841	1.08707
Eotaxin
IVW	4	-0.0935682	0.0636039	0.141262	0.910676	0.803939	1.03158		0.684699
MR-Egger	4	-0.2699	0.191928	0.159647	0.763456	0.524097	1.11213	0.330173
Weighted median	4	-0.0826393	0.0770624	0.283554	0.920683	0.791614	1.0708
Simple median	4	-0.0726361	0.0772505	0.347081	0.929939	0.799278	1.08196
Maximum-likelihood method	4	-0.0944495	0.064464	0.14288	0.909874	0.801878	1.03241
Groa
IVW	1	-0.025558	0.0421578	0.544352	0.974766	0.89746	1.05873
HGF
IVW	2	-0.0291441	0.0738961	0.693291	0.971276	0.840313	1.12265		0.166932
Maximum-likelihood method	2	-0.0296862	0.0747739	0.691358	0.97075	0.838414	1.12397
IFng
IVW	1	0.272973	0.169729	0.107773	1.31387	0.942051	1.83243
IL-10
IVW	1	-0.383255	0.139583	0.00603781	0.681639	0.518489	0.896127
IL-13
IVW	1	0.197871	0.197832	0.317216	1.2188	0.827059	1.79611
IL-16
IVW	1	-0.0551806	0.0324785	0.0893221	0.946314	0.887951	1.00851
IL-17
IVW	1	0.188001	0.130235	0.148866	1.20683	0.934952	1.55778
IL-18
IVW	7	-0.0239368	0.0291544	0.411627	0.976347	0.92212	1.03376		0.405281
MR-Egger	7	0.12554	0.0965855	0.193676	1.13376	0.938223	1.37005	0.104519
Weighted median	7	-0.00380877	0.0373088	0.918687	0.996198	0.925951	1.07178
Simple median	7	-0.00382589	0.0442604	0.931116	0.996181	0.913405	1.08646
Maximum-likelihood method	7	-0.0242387	0.0297671	0.415487	0.976053	0.920736	1.03469
IL-2P70
IVW	5	8.70784e-05	0.0694236	0.998999	1.00009	0.872857	1.14586		0.220642
MR-Egger	5	-0.333851	0.382948	0.383322	0.71616	0.338095	1.51699	0.371084
Weighted median	5	0.0452049	0.0795663	0.569939	1.04624	0.895167	1.22281
Simple median	5	0.030446	0.0910099	0.737976	1.03091	0.862489	1.23223
Maximum-likelihood method	5	8.70784e-05	0.0834746	0.999168	1.00009	0.849147	1.17786
IL-5
IVW	1	0.0933347	0.0903947	0.301827	1.09783	0.919579	1.31063
IL-7
IVW	1	0.0475384	0.0426807	0.265359	1.04869	0.964529	1.14019
IL2ra
IVW	1	0.00472644	0.0386194	0.902594	1.00474	0.931492	1.08374
IP-10
IVW	2	-0.0834256	0.0701881	0.234597	0.91996	0.801721	1.05564		0.361497
Maximum-likelihood method	2	-0.0844541	0.0713532	0.236569	0.919014	0.79907	1.05696
MCP-1
IVW	4	-0.0447587	0.0720761	0.534604	0.956228	0.830251	1.10132		0.704908
MR-Egger	4	0.370068	0.712688	0.603582	1.44783	0.358151	5.8529	0.558508
Weighted median	4	-0.064354	0.087387	0.461472	0.937673	0.790071	1.11285
Simple median	4	-0.0543829	0.0863623	0.528886	0.947069	0.799593	1.12175
Maximum-likelihood method	4	-0.0450669	0.0723839	0.533542	0.955934	0.829494	1.10165
MCSF
IVW	1	-0.0983058	0.0718637	0.171328	0.906372	0.78729	1.04347
MIF
IVW	1	0.038667	0.0896581	0.666271	1.03942	0.871915	1.23911
MIG
IVW	1	0.0914753	0.0958614	0.33996	1.09579	0.908089	1.32229
MIP1B
IVW	61	-0.0127455	0.012332	0.301353	0.987335	0.963757	1.01149		0.824883
MR-Egger	61	-0.0298726	0.0225565	0.185389	0.970569	0.928594	1.01444	0.364503
Weighted median	61	-0.0201437	0.0188375	0.284918	0.980058	0.944532	1.01692
Simple median	61	0.00493942	0.0206508	0.81096	1.00495	0.965088	1.04646
Maximum-likelihood method	61	-0.012893	0.0123883	0.297996	0.98719	0.963508	1.01145
pdgfBB
IVW	8	0.0389257	0.0348546	0.26408	1.03969	0.971038	1.1132		0.07834
MR-Egger	8	0.125682	0.099845	0.208114	1.13392	0.93238	1.37903	0.324281
Weighted median	8	0.0842273	0.0434911	0.0527874	1.08788	0.998985	1.18468
Simple median	8	-0.0134167	0.0626317	0.830379	0.986673	0.87269	1.11554
Maximum-likelihood method	8	0.0395233	0.0473626	0.404009	1.04031	0.948088	1.14151
Ranets
IVW	1	-0.064828	0.11893	0.585689	0.937229	0.742353	1.18326
SCF
IVW	2	-0.0953349	0.0938162	0.30954	0.909068	0.756378	1.09258		0.80962
Maximum-likelihood method	2	-0.095418	0.094476	0.312509	0.908993	0.755337	1.09391
SCGFb
MR-Egger	8	-0.0679378	0.0964491	0.48119	0.934319	0.773385	1.12874	0.472927
Weighted median	8	-0.046296	0.0453015	0.306803	0.954759	0.87364	1.04341
Simple median	8	-0.0759708	0.044985	0.0912569	0.926843	0.848622	1.01227
Maximum-likelihood method	8	-0.00962298	0.0503463	0.848419	0.990423	0.897357	1.09314
TNfb
IVW	2	0.022191	0.0265385	0.403054	1.02244	0.970616	1.07703		0.121534
Maximum-likelihood method	2	0.0225036	0.0269611	0.403903	1.02276	0.970116	1.07826
Trail
IVW	15	0.0210801	0.0195953	0.282027	1.0213	0.982823	1.06129		0.0515777
MR-Egger	15	-0.00230543	0.0369949	0.95031	0.997697	0.927915	1.07273	0.380561
Weighted median	15	0.0251634	0.0287514	0.381463	1.02548	0.969292	1.08493
Simple median	15	0.0190537	0.0321445	0.553348	1.01924	0.957002	1.08552
Maximum-likelihood method	15	0.0212349	0.0255373	0.405677	1.02146	0.971593	1.07389
VEGF
IVW	7	0.0103226	0.0482733	0.830675	1.01038	0.919162	1.11064		0.999708
MR-Egger	7	0.0302083	0.237914	0.898963	1.03067	0.646551	1.64299	0.931976
Weighted median	7	0.019308	0.0574459	0.73679	1.0195	0.910933	1.141
Simple median	7	0.0191558	0.0633603	0.762399	1.01934	0.900297	1.15412
Maximum-likelihood method	7	0.0103194	0.0482978	0.83081	1.01037	0.919115	1.11069

## Sheet: ST5-Sepsis (under 75)
	SNPs	β	se	P value	OR	95%Cl (low)	95%Cl (upper)	P intercept	Qrs
Bngf
IVW	1	0.0873379	0.0868081	0.314365	1.09127	0.92053	1.29367
CTACK
IVW	4	0.0120292	0.0332842	0.717792	1.0121	0.948183	1.08033		0.226352
MR-Egger	4	0.151931	0.0757717	0.0449507	1.16408	1.00342	1.35046	0.0398534
Weighted median	4	0.0541162	0.0424228	0.202083	1.05561	0.971385	1.14713
Simple median	4	-0.0109029	0.0420164	0.795257	0.989156	0.910961	1.07406
Maximum-likelihood method	4	0.0122335	0.040388	0.761966	1.01231	0.935264	1.0957
Eotaxin
IVW	4	-0.0707244	0.0623076	0.25634	0.931719	0.824608	1.05274		0.117269
MR-Egger	4	-0.293497	0.276872	0.289124	0.745651	0.433368	1.28296	0.393905
Weighted median	4	-0.115548	0.0787098	0.142096	0.890877	0.763517	1.03948
Simple median	4	-0.0698379	0.0779802	0.370475	0.932545	0.800372	1.08655
Maximum-likelihood method	4	-0.0733129	0.089234	0.411316	0.92931	0.780195	1.10692
Groa
IVW	1	-0.0389669	0.0412846	0.345241	0.961783	0.887023	1.04284
HGF
IVW	2	-0.0610819	0.0723761	0.398697	0.940746	0.816328	1.08413		0.253752
Maximum-likelihood method	2	-0.0619226	0.0733664	0.398659	0.939956	0.81406	1.08532
IFng
IVW	1	0.0792003	0.165826	0.632927	1.08242	0.782064	1.49813
IL-10
IVW	1	-0.239082	0.136719	0.0803409	0.787351	0.602269	1.02931
IL-13
IVW	1	0.128533	0.193815	0.507219	1.13716	0.777755	1.66265
IL-16
IVW	1	-0.0348889	0.0318266	0.272983	0.965713	0.907312	1.02787
IL-17
IVW	1	0.10856	0.127503	0.394528	1.11467	0.86819	1.43113
IL-18
IVW	7	-0.0229107	0.0285835	0.422822	0.97735	0.924101	1.03367		0.76565
MR-Egger	7	-0.0332229	0.0946833	0.725675	0.967323	0.803481	1.16458	0.909045
Weighted median	7	-0.0350586	0.0356639	0.325593	0.965549	0.900361	1.03546
Simple median	7	-0.00166046	0.0403281	0.967157	0.998341	0.922467	1.08046
Maximum-likelihood method	7	-0.0230775	0.0286907	0.421193	0.977187	0.923752	1.03371
IL-2P70
IVW	5	-0.0343462	0.068004	0.613515	0.966237	0.845663	1.104		0.275753
MR-Egger	5	-0.257643	0.375776	0.492946	0.772871	0.370033	1.61426	0.542151
Weighted median	5	-0.00597992	0.0816453	0.941613	0.994038	0.847042	1.16654
Simple median	5	-0.0191381	0.0955469	0.841246	0.981044	0.813499	1.1831
Maximum-likelihood method	5	-0.0348673	0.077688	0.653567	0.965734	0.829331	1.12457
IL-5
IVW	1	0.0722983	0.0884627	0.413771	1.07498	0.903853	1.2785
IL-7
IVW	1	0.037429	0.0417667	0.370176	1.03814	0.956539	1.1267
IL2ra
IVW	1	0.0398449	0.0379481	0.293725	1.04065	0.966056	1.121
IP-10
IVW	2	-0.0446907	0.0686333	0.514949	0.956293	0.835929	1.09399		0.245353
Maximum-likelihood method	2	-0.0456351	0.0695504	0.511731	0.95539	0.83364	1.09492
MCP-1
IVW	4	-0.181111	0.0706466	0.0103589	0.834343	0.726456	0.958253		0.72111
MR-Egger	4	-0.230808	0.698918	0.741221	0.793892	0.201758	3.12387	0.943022
Weighted median	4	-0.147706	0.0872057	0.0903089	0.862684	0.727145	1.02349
Simple median	4	-0.135192	0.0876262	0.122873	0.873548	0.735695	1.03723
Maximum-likelihood method	4	-0.182397	0.0722191	0.0115497	0.83327	0.723289	0.959975
MCSF
IVW	1	-0.0257459	0.0702404	0.713962	0.974583	0.849237	1.11843
MIF
IVW	1	-0.0343438	0.0878374	0.695803	0.966239	0.813422	1.14777
MIG
IVW	1	0.0761747	0.0940801	0.418125	1.07915	0.897428	1.29767
MIP1B
IVW	61	-0.0040401	0.012074	0.737919	0.995968	0.972675	1.01982		0.986918
MR-Egger	61	-0.00684764	0.0220902	0.756572	0.993176	0.951092	1.03712	0.879368
Weighted median	61	-0.00491046	0.0182264	0.787611	0.995102	0.96018	1.03129
Simple median	61	0.0110174	0.0199962	0.581651	1.01108	0.972218	1.05149
Maximum-likelihood method	61	-0.00406527	0.0121183	0.737274	0.995943	0.972566	1.01988
pdgfBB
IVW	8	0.0361921	0.0341657	0.289459	1.03685	0.969696	1.10867		0.285849
MR-Egger	8	0.140749	0.0723502	0.0517288	1.15114	0.998943	1.32651	0.101117
Weighted median	8	0.0434484	0.0406757	0.285445	1.04441	0.964374	1.13108
Simple median	8	-0.00632291	0.0511697	0.901658	0.993697	0.898871	1.09853
Maximum-likelihood method	8	0.036606	0.0380093	0.335508	1.03728	0.962817	1.11751
Ranets
IVW	1	-0.0315874	0.116566	0.786404	0.968906	0.771008	1.2176
SCF
IVW	2	-0.0187076	0.0918988	0.838691	0.981466	0.81969	1.17517		0.358799
Maximum-likelihood method	2	-0.0189114	0.0924335	0.837889	0.981266	0.818664	1.17616
SCGFb
IVW	8	-0.0207249	0.0512132	0.685713	0.979488	0.885943	1.08291		0.0091696
MR-Egger	8	-0.0703703	0.101083	0.486326	0.932049	0.764531	1.13627	0.56175
Weighted median	8	-0.0198209	0.0501816	0.692855	0.980374	0.888539	1.0817
Simple median	8	-0.0324792	0.0519447	0.531797	0.968043	0.874336	1.07179
Maximum-likelihood method	8	-0.0217913	0.0524342	0.677707	0.978444	0.882883	1.08435
TNfb
IVW	2	0.000719247	0.025929	0.97787	1.00072	0.951133	1.05289		0.22222
Maximum-likelihood method	2	0.000721348	0.0260167	0.97788	1.00072	0.950971	1.05307
Trail
IVW	15	-0.00113249	0.0191922	0.952946	0.998868	0.961992	1.03716		0.76454
MR-Egger	15	0.00946888	0.0276893	0.732374	1.00951	0.956187	1.06582	0.595308
Weighted median	15	0.00324663	0.0257624	0.899714	1.00325	0.953851	1.05521
Simple median	15	-0.00371509	0.0302199	0.902158	0.996292	0.938994	1.05709
Maximum-likelihood method	15	-0.00112521	0.0192391	0.953362	0.998875	0.961911	1.03726
VEGF
IVW	7	0.012358	0.0472868	0.79383	1.01243	0.922817	1.11076		0.963351
MR-Egger	7	0.096111	0.232694	0.67958	1.10088	0.697698	1.73705	0.713173
Weighted median	7	0.025379	0.0587794	0.665911	1.0257	0.914088	1.15095
Simple median	7	0.0378752	0.0623706	0.543678	1.0386	0.91909	1.17365
Maximum-likelihood method	7	0.0124193	0.0474079	0.793347	1.0125	0.922655	1.11109

## Sheet: ST6-Sepsis (28 day death)
	SNPs	β	se	P value	OR	95%Cl (low)	95%Cl (upper)	P intercept	Qrs
Bngf
IVW	1	0.167697	0.216385	0.438343	1.18258	0.773819	1.80726
CTACK
IVW	4	0.12647	0.0829439	0.127318	1.13482	0.964544	1.33514		0.662316
MR-Egger	4	0.0938327	0.18878	0.619156	1.09838	0.758679	1.59017	0.847386
Weighted median	4	0.115573	0.0995701	0.245755	1.12252	0.9235	1.36442
Simple median	4	0.102068	0.0971143	0.293253	1.10746	0.915509	1.33966
Maximum-likelihood method	4	0.127638	0.0840108	0.128686	1.13614	0.963654	1.3395
Eotaxin
IVW	4	-0.0471246	0.155298	0.761549	0.953969	0.703626	1.29338		0.056335
MR-Egger	4	-0.560786	0.824733	0.496529	0.57076	0.113351	2.87396	0.509162
Weighted median	4	-0.221879	0.192915	0.250087	0.801012	0.548815	1.1691
Simple median	4	-0.232578	0.193007	0.228194	0.792488	0.542877	1.15687
Maximum-likelihood method	4	-0.0492509	0.25177	0.844909	0.951942	0.581166	1.55927
Groa
IVW	1	0.02502	0.102889	0.807871	1.02534	0.838079	1.25443
HGF
IVW	2	0.0405149	0.1805	0.822401	1.04135	0.731055	1.48334		0.320439
Maximum-likelihood method	2	0.0408676	0.181209	0.821569	1.04171	0.730299	1.48592
IFng
IVW	1	0.0108709	0.412807	0.978991	1.01093	0.450125	2.27044
IL-10
IVW	1	-0.732688	0.340776	0.0315509	0.480616	0.246447	0.937287
IL-13
IVW	1	0.919741	0.483641	0.0572105	2.50864	0.972197	6.47325
IL-16
IVW	1	0.0215736	0.0788335	0.784346	1.02181	0.875518	1.19254
IL-17
IVW	1	0.501853	0.317373	0.113816	1.65178	0.886744	3.07684
IL-18
IVW	7	-0.0794816	0.0711943	0.264249	0.923595	0.803304	1.0619		0.613732
MR-Egger	7	-0.0140389	0.236292	0.952623	0.986059	0.620536	1.56689	0.771469
Weighted median	7	-0.103891	0.0910564	0.253891	0.901324	0.754001	1.07743
Simple median	7	-0.0100213	0.101664	0.921477	0.990029	0.811166	1.20833
Maximum-likelihood method	7	-0.080585	0.0717883	0.261634	0.922576	0.801484	1.06196
IL-2P70
IVW	5	0.130008	0.169569	0.443261	1.13884	0.816812	1.58782		0.895298
MR-Egger	5	-0.556067	0.766178	0.467982	0.57346	0.127738	2.57447	0.358503
Weighted median	5	0.137573	0.190629	0.470494	1.14749	0.789732	1.6673
Simple median	5	0.106811	0.21617	0.62123	1.11272	0.728417	1.69979
Maximum-likelihood method	5	0.130242	0.169861	0.443228	1.1391	0.816534	1.5891
IL-5
IVW	1	-0.117232	0.220387	0.594771	0.889379	0.577417	1.36989
IL-7
IVW	1	-0.0500678	0.104058	0.630408	0.951165	0.775675	1.16636
IL2ra
IVW	1	0.110627	0.094284	0.24066	1.11698	0.928514	1.3437
IP-10
IVW	2	0.0502459	0.171392	0.769396	1.05153	0.751502	1.47134		0.831623
Maximum-likelihood method	2	0.0502832	0.171586	0.769484	1.05157	0.751243	1.47196
MCP-1
IVW	4	0.103742	0.176035	0.555644	1.10931	0.785616	1.56639		0.820515
MR-Egger	4	-0.947071	1.74439	0.587182	0.387875	0.0127011	11.8453	0.544855
Weighted median	4	0.186729	0.20931	0.372331	1.2053	0.799699	1.81662
Simple median	4	0.0846873	0.20412	0.678223	1.08838	0.729505	1.62379
Maximum-likelihood method	4	0.104135	0.176461	0.555104	1.10975	0.785269	1.56831
MCSF
IVW	1	-0.25886	0.175032	0.139158	0.771931	0.547757	1.08785
MIF
IVW	1	0.277884	0.21872	0.203905	1.32033	0.860014	2.02704
MIG
IVW	1	-0.156712	0.233622	0.502353	0.85495	0.540851	1.35146
MIP1B
IVW	61	0.0826414	0.0300813	0.00600947	1.08615	1.02396	1.15212		0.540768
MR-Egger	61	0.133131	0.0550092	0.0155135	1.1424	1.02564	1.27246	0.272955
Weighted median	61	0.0996463	0.0468104	0.0332773	1.10478	1.00793	1.21094
Simple median	61	0.0743272	0.0516995	0.150525	1.07716	0.973358	1.19203
Maximum-likelihood method	61	0.0831035	0.0302682	0.00604051	1.08665	1.02406	1.15307
pdgfBB
IVW	8	0.0917499	0.0850947	0.28094	1.09609	0.92771	1.29503		0.700126
MR-Egger	8	0.153004	0.180141	0.395681	1.16533	0.818672	1.65878	0.69965
Weighted median	8	0.0884083	0.102378	0.387837	1.09243	0.893818	1.33518
Simple median	8	0.127244	0.124773	0.307819	1.13569	0.889309	1.45034
Maximum-likelihood method	8	0.0921915	0.0854557	0.280667	1.09657	0.927464	1.29652
Ranets
IVW	1	0.267282	0.289653	0.35613	1.30641	0.740493	2.30482
SCF
IVW	2	-0.112566	0.638979	0.860163	0.893538	0.25539	3.12624		0.00525013
Maximum-likelihood method	2	-0.124962	0.24192	0.605475	0.88253	0.549292	1.41793
SCGFb
IVW	8	0.0101695	0.0782699	0.896623	1.01022	0.866547	1.17772		0.0848868
MR-Egger	8	-0.0303801	0.211556	0.885814	0.970077	0.640805	1.46854	0.820913
Weighted median	8	-0.053816	0.107019	0.615059	0.947606	0.768302	1.16876
Simple median	8	0.166845	0.119891	0.164031	1.18157	0.934129	1.49456
Maximum-likelihood method	8	0.0105287	0.106424	0.921192	1.01058	0.820319	1.24498
TNfb
IVW	2	-0.0675628	0.0647967	0.297092	0.934669	0.823193	1.06124		0.441624
Maximum-likelihood method	2	-0.0675825	0.0649287	0.297934	0.934651	0.822964	1.06149
Trail
IVW	15	-0.0436517	0.0478117	0.361247	0.957287	0.871654	1.05133		0.373407
MR-Egger	15	-0.0643316	0.073838	0.383616	0.937694	0.811351	1.08371	0.697602
Weighted median	15	-0.0431918	0.060822	0.477621	0.957728	0.850099	1.07898
Simple median	15	-0.0822175	0.0674203	0.222664	0.921072	0.807057	1.05119
Maximum-likelihood method	15	-0.0438233	0.0497643	0.378525	0.957123	0.868175	1.05518
VEGF
IVW	7	0.0363019	0.117843	0.758043	1.03697	0.823105	1.3064		0.870991
MR-Egger	7	-0.357663	0.579855	0.537357	0.699309	0.224433	2.17897	0.487745
Weighted median	7	0.0425422	0.145583	0.770118	1.04346	0.784429	1.38803
Simple median	7	0.0707381	0.153153	0.644169	1.0733	0.794977	1.44907
Maximum-likelihood method	7	0.0362927	0.118129	0.758669	1.03696	0.822637	1.30712

## Sheet: St7-Sepsis (critical care)
	SNPs	β	se	P value	OR	95%Cl (low)	95%Cl (upper)	P intercept	Qrs
Bngf
IVW	1	-0.138823	0.254709	0.585735	0.870382	0.528321	1.43391
CTACK
IVW	4	0.0538762	0.0977895	0.581675	1.05535	0.871281	1.27832		0.828895
MR-Egger	4	-0.127147	0.22265	0.567959	0.880605	0.56919	1.3624	0.365467
Weighted median	4	0.0428021	0.116931	0.71433	1.04373	0.829956	1.31257
Simple median	4	0.088412	0.114508	0.440054	1.09244	0.872822	1.36731
Maximum-likelihood method	4	0.0541505	0.0981998	0.581338	1.05564	0.870819	1.2797
Eotaxin
IVW	4	-0.11212	0.182631	0.539271	0.893937	0.624954	1.27869		0.696443
MR-Egger	4	-0.286144	0.551773	0.604047	0.751155	0.254713	2.21518	0.738207
Weighted median	4	-0.0927037	0.208949	0.657284	0.911464	0.605171	1.37278
Simple median	4	-0.0767424	0.206808	0.710577	0.926128	0.617494	1.38902
Maximum-likelihood method	4	-0.113122	0.18374	0.538116	0.893041	0.622973	1.28019
Groa
IVW	1	0.0576278	0.121136	0.634269	1.05932	0.835438	1.3432
HGF
IVW	2	-0.0307063	0.211331	0.884475	0.96976	0.640878	1.46742		0.156848
Maximum-likelihood method	2	-0.031292	0.21348	0.883463	0.969193	0.637812	1.47274
IFng
IVW	1	-0.498993	0.485754	0.304301	0.607142	0.234319	1.57316
IL-10
IVW	1	-0.411771	0.400988	0.304471	0.662476	0.301886	1.45378
IL-13
IVW	1	-0.0263499	0.564245	0.962753	0.973994	0.322301	2.94341
IL-16
IVW	1	0.0331621	0.093262	0.722155	1.03372	0.861025	1.24105
IL-17
IVW	1	0.113175	0.373809	0.762072	1.11983	0.538218	2.32994
IL-18
IVW	7	0.0109426	0.0838396	0.896156	1.011	0.857801	1.19157		0.948482
MR-Egger	7	0.148206	0.277991	0.593943	1.15975	0.672564	1.99984	0.604541
Weighted median	7	-0.00219877	0.0983694	0.982167	0.997804	0.822832	1.20998
Simple median	7	0.00261636	0.106671	0.980432	1.00262	0.81346	1.23577
Maximum-likelihood method	7	0.0109752	0.0839726	0.896013	1.01104	0.857605	1.19192
IL-2P70
IVW	5	-0.00011918	0.198954	0.999522	0.999881	0.67701	1.47673		0.310356
MR-Egger	5	0.321894	1.11014	0.771848	1.37974	0.156612	12.1554	0.76604
Weighted median	5	0.181369	0.245027	0.459178	1.19886	0.741646	1.93793
Simple median	5	0.0779018	0.282162	0.782479	1.08102	0.621801	1.87937
Maximum-likelihood method	5	-0.00011918	0.220162	0.999568	0.999881	0.649445	1.53941
IL-5
IVW	1	0.137504	0.259776	0.596586	1.14741	0.689591	1.90916
IL-7
IVW	1	0.0667655	0.122657	0.586216	1.06904	0.840598	1.35958
IL2ra
IVW	1	0.0778732	0.110648	0.48156	1.08099	0.870232	1.34278
IP-10
IVW	2	-0.0881653	0.201504	0.661722	0.91561	0.61686	1.35904		0.316682
Maximum-likelihood method	2	-0.0895686	0.203332	0.659571	0.914326	0.613792	1.36201
MCP-1
IVW	4	-0.172866	0.207033	0.403736	0.84125	0.560654	1.26228		0.273296
MR-Egger	4	3.44956	2.04196	0.0911549	31.4865	0.575403	1722.96	0.0745566
Weighted median	4	-0.125706	0.266195	0.636759	0.881874	0.52338	1.48592
Simple median	4	-0.0752671	0.267279	0.778246	0.927496	0.549287	1.56612
Maximum-likelihood method	4	-0.176895	0.238183	0.457673	0.837868	0.525327	1.33635
MCSF
IVW	1	-0.393094	0.20674	0.0572509	0.674965	0.450091	1.01219
MIF
IVW	1	-0.210429	0.25733	0.413506	0.810237	0.489292	1.3417
MIG
IVW	1	-0.173133	0.274714	0.528544	0.841026	0.490871	1.44096
MIP1B
IVW	61	0.114598	0.0456344	0.0120314	1.12142	1.02547	1.22635		0.0010156
MR-Egger	61	0.113612	0.0841714	0.177089	1.12032	0.949933	1.32126	0.98884
Weighted median	61	0.160101	0.0576783	0.00550738	1.17363	1.04818	1.3141
Simple median	61	0.162628	0.0596531	0.00640614	1.1766	1.04677	1.32253
Maximum-likelihood method	61	0.115887	0.0459684	0.0117014	1.12287	1.02612	1.22874
pdgfBB
IVW	8	0.0354969	0.10012	0.722933	1.03613	0.851514	1.26078		0.737666
MR-Egger	8	0.249997	0.211995	0.238293	1.28402	0.84746	1.94548	0.251008
Weighted median	8	0.0246677	0.120436	0.837713	1.02497	0.80946	1.29787
Simple median	8	-0.0797712	0.146281	0.585526	0.923328	0.693169	1.22991
Maximum-likelihood method	8	0.0357225	0.100396	0.721978	1.03637	0.851247	1.26175
Ranets
IVW	1	-0.770878	0.344763	0.025354	0.462607	0.235366	0.909243
SCF
IVW	2	-0.113601	0.269268	0.673107	0.892614	0.526573	1.51311		0.308817
Maximum-likelihood method	2	-0.115129	0.271478	0.671505	0.891251	0.523496	1.51735
SCGFb
IVW	8	-0.00499419	0.142696	0.972081	0.995018	0.752256	1.31612		0.0176725
MR-Egger	8	-0.0533054	0.288505	0.853414	0.94809	0.538604	1.6689	0.843174
Weighted median	8	0.0465119	0.122805	0.704877	1.04761	0.823505	1.3327
Simple median	8	0.00366551	0.125498	0.976699	1.00367	0.784812	1.28357
Maximum-likelihood method	8	-0.00508848	0.144067	0.971824	0.994924	0.750167	1.31954
TNfb
IVW	2	-0.039285	0.0760226	0.605327	0.961477	0.828375	1.11596		0.887701
Maximum-likelihood method	2	-0.0392808	0.0760907	0.60569	0.961481	0.828268	1.11612
Trail
IVW	15	0.10118	0.0562005	0.0718081	1.10648	0.991067	1.23532		0.224516
MR-Egger	15	0.0677432	0.0935747	0.469098	1.07009	0.890775	1.2855	0.620262
Weighted median	15	0.201538	0.0807102	0.012523	1.22328	1.0443	1.43294
Simple median	15	0.155975	0.0947663	0.0997858	1.1688	0.970672	1.40736
Maximum-likelihood method	15	0.101662	0.0632967	0.108247	1.10701	0.97785	1.25323
VEGF
IVW	7	0.0422836	0.138451	0.760059	1.04319	0.795264	1.36841		0.615799
MR-Egger	7	0.764413	0.682594	0.262771	2.14773	0.563566	8.18495	0.279975
Weighted median	7	0.0514446	0.183279	0.778949	1.05279	0.735075	1.50783
Simple median	7	0.20258	0.199951	0.310991	1.22456	0.827517	1.8121
Maximum-likelihood method	7	0.0425189	0.139457	0.760451	1.04344	0.793885	1.37143

## Sheet: Sepsis (28 day death in critic)
	SNPs	β	se	P value	OR	95%Cl (low)	95%Cl (upper)	P intercept	Qrs
Bngf
IVW	1	-0.20861	0.512084	0.683732	0.811711	0.297514	2.2146
CTACK
IVW	4	-0.06013	0.196107	0.759135	0.941642	0.641145	1.38298		0.227494
MR-Egger	4	-0.401663	0.599369	0.502767	0.669206	0.206712	2.16647	0.525836
Weighted median	4	-0.163218	0.234134	0.485731	0.849406	0.536805	1.34405
Simple median	4	-0.164284	0.233232	0.481195	0.848501	0.537182	1.34024
Maximum-likelihood method	4	-0.061136	0.237664	0.796997	0.940696	0.590399	1.49883
Eotaxin
IVW	4	0.235365	0.365909	0.520074	1.26537	0.61766	2.5923		0.304667
MR-Egger	4	-0.416144	1.40689	0.767391	0.659585	0.0418503	10.3954	0.623621
Weighted median	4	0.242575	0.430886	0.573457	1.27453	0.547736	2.96569
Simple median	4	0.286934	0.425353	0.499944	1.33234	0.578823	3.06677
Maximum-likelihood method	4	0.241304	0.406022	0.552303	1.27291	0.57436	2.82104
Groa
IVW	1	0.202365	0.242505	0.404013	1.22429	0.761134	1.96929
HGF
IVW	2	-0.316181	1.0435	0.761889	0.728927	0.0942845	5.63545		0.0142557
Maximum-likelihood method	2	-0.335813	0.442883	0.448306	0.714757	0.300032	1.70274
IFng
IVW	1	-1.16853	0.986142	0.236039	0.310825	0.0449878	2.14752
IL-10
IVW	1	-0.694334	0.802411	0.386869	0.499407	0.103616	2.40703
IL-13
IVW	1	0.591271	1.13373	0.601998	1.80628	0.195767	16.6661
IL-16
IVW	1	0.247149	0.18692	0.186094	1.28037	0.887618	1.84691
IL-17
IVW	1	1.78987	0.750463	0.0170781	5.98868	1.3757	26.0698
IL-18
IVW	7	0.049409	0.168746	0.769675	1.05065	0.754776	1.46251		0.969024
MR-Egger	7	-0.420332	0.562986	0.455298	0.656829	0.217886	1.98005	0.381799
Weighted median	7	0.0548519	0.205521	0.789553	1.05638	0.70612	1.58039
Simple median	7	0.0331856	0.220467	0.880351	1.03374	0.671038	1.59249
Maximum-likelihood method	7	0.0495603	0.169013	0.769344	1.05081	0.754495	1.46349
IL-2P70
IVW	5	-0.118374	0.399031	0.766732	0.888364	0.406376	1.94202		0.305172
MR-Egger	5	1.05198	2.15169	0.624907	2.86331	0.0421999	194.279	0.576776
Weighted median	5	-0.283999	0.475085	0.549983	0.752768	0.296661	1.91012
Simple median	5	-0.312566	0.519442	0.547351	0.731568	0.2643	2.02494
Maximum-likelihood method	5	-0.120991	0.443249	0.784881	0.886042	0.371666	2.1123
IL-5
IVW	1	-0.182151	0.519267	0.725749	0.833475	0.30122	2.30622
IL-7
IVW	1	-0.092708	0.245266	0.705439	0.91146	0.563589	1.47405
IL2ra
IVW	1	0.332088	0.221351	0.133542	1.39388	0.903247	2.151
IP-10
IVW	2	0.12502	0.403291	0.756561	1.13317	0.514052	2.49795		0.669642
Maximum-likelihood method	2	0.12541	0.404259	0.756392	1.13361	0.513278	2.50367
MCP-1
IVW	4	-0.869676	0.415558	0.0363677	0.419087	0.185599	0.946312		0.881377
MR-Egger	4	-1.71293	4.12523	0.677972	0.180337	5.55e-05	585.537	0.837214
Weighted median	4	-0.928855	0.495494	0.0608474	0.395006	0.149565	1.04322
Simple median	4	-1.02199	0.488571	0.0364575	0.35988	0.138127	0.937642
Maximum-likelihood method	4	-0.873735	0.42269	0.0387265	0.41739	0.182281	0.955747
MCSF
IVW	1	-0.69029	0.41214	0.0939556	0.501431	0.223558	1.12469
MIF
IVW	1	-0.043178	0.514123	0.93307	0.957741	0.349637	2.62349
MIG
IVW	1	-0.361841	0.553179	0.51304	0.696393	0.235494	2.05935
MIP1B
IVW	61	0.262696	0.0708928	0.000210938	1.30043	1.13173	1.49428		0.216988
MR-Egger	61	0.154812	0.138473	0.263567	1.16744	0.889946	1.53146	0.352138
Weighted median	61	0.229801	0.118868	0.0532065	1.25835	0.996824	1.58849
Simple median	61	0.372337	0.129234	0.0039627	1.45112	1.12641	1.86943
Maximum-likelihood method	61	0.26663	0.0761519	0.00046302	1.30556	1.12454	1.51572
pdgfBB
IVW	8	0.103346	0.20075	0.606692	1.10888	0.748171	1.64348		0.700417
MR-Egger	8	0.568025	0.424819	0.18119	1.76478	0.767497	4.05792	0.21455
Weighted median	8	0.344659	0.250099	0.168176	1.41151	0.864559	2.30448
Simple median	8	0.0175375	0.322617	0.956648	1.01769	0.540753	1.91529
Maximum-likelihood method	8	0.104559	0.201505	0.603838	1.11022	0.74797	1.64791
Ranets
IVW	1	-0.825986	0.691736	0.232448	0.437803	0.11284	1.69862
SCF
IVW	2	-0.77128	1.0843	0.47689	0.462421	0.0552152	3.87272		0.04405
Maximum-likelihood method	2	-0.813216	0.56217	0.148019	0.44343	0.147332	1.33461
SCGFb
IVW	8	-0.000182	0.184249	0.999214	0.999819	0.696763	1.43469		0.234526
MR-Egger	8	0.367842	0.392267	0.348382	1.44461	0.669649	3.11642	0.267975
Weighted median	8	0.0074559	0.256129	0.976777	1.00748	0.609841	1.66441
Simple median	8	0.0557452	0.272133	0.837693	1.05733	0.620248	1.80241
Maximum-likelihood method	8	-0.000182	0.214642	0.999325	0.999819	0.656469	1.52275
TNfb
IVW	2	-0.341785	0.152046	0.0245824	0.710501	0.5274	0.95717		0.352469
Maximum-likelihood method	2	-0.344989	0.157744	0.028741	0.708229	0.519876	0.964823
Trail
IVW	15	-0.034766	0.112463	0.757224	0.965832	0.774767	1.20402		0.749259
MR-Egger	15	-0.157039	0.162208	0.332976	0.854671	0.621906	1.17455	0.295536
Weighted median	15	-0.087143	0.145859	0.55021	0.916546	0.688647	1.21987
Simple median	15	0.0895449	0.161837	0.580057	1.09368	0.796398	1.50192
Maximum-likelihood method	15	-0.034865	0.112664	0.756973	0.965736	0.774385	1.20437
VEGF
IVW	7	-0.372322	0.278043	0.180544	0.689133	0.399602	1.18844		0.751839
MR-Egger	7	-0.709284	1.3725	0.605309	0.491997	0.0333937	7.2487	0.80204
Weighted median	7	-0.288124	0.354605	0.416493	0.749669	0.374131	1.50216
Simple median	7	-0.291702	0.383182	0.446501	0.746991	0.352488	1.58302
Maximum-likelihood method	7	-0.371931	0.280554	0.184938	0.689402	0.397796	1.19477

## Sheet: ST9-Reverse MR analysis
exposure to outcome	id.exposure	id.outcome	outcome	exposure	method	nsnp	b	se	pval	hets	pleios
0	NA	NA	NA	NA	NA	NA	NA	NA	NA	NA	NA
NA	ieu-b-4980	bNGF	bNGF	|| id:ieu-b-4980	Inverse variance weighted (fixed effects)	10	-0.192723	0.116445	0.0979135	0.338112
NA	ieu-b-4980	bNGF	bNGF	|| id:ieu-b-4980	Maximum likelihood	10	-0.199353	0.119888	0.0963458
NA	ieu-b-4980	bNGF	bNGF	|| id:ieu-b-4980	Simple median	10	-0.126345	0.162157	0.435892
NA	ieu-b-4980	bNGF	bNGF	|| id:ieu-b-4980	Weighted median	10	-0.129496	0.159292	0.41625
NA	ieu-b-4980	bNGF	bNGF	|| id:ieu-b-4980	MR Egger	10	-0.0203791	0.251362	0.937374		0.450621
NA	ieu-b-4981	bNGF	bNGF	|| id:ieu-b-4981	Inverse variance weighted (fixed effects)	7	-0.00618501	0.0215391	0.773995	0.596949
NA	ieu-b-4981	bNGF	bNGF	|| id:ieu-b-4981	Maximum likelihood	7	-0.00631067	0.0217707	0.771916
NA	ieu-b-4981	bNGF	bNGF	|| id:ieu-b-4981	Simple median	7	-0.0105337	0.0300641	0.726058
NA	ieu-b-4981	bNGF	bNGF	|| id:ieu-b-4981	Weighted median	7	-0.00395687	0.0278313	0.886943
NA	ieu-b-4981	bNGF	bNGF	|| id:ieu-b-4981	MR Egger	7	0.0373269	0.0638544	0.584224		0.501598
NA	ieu-b-4982	bNGF	bNGF	|| id:ieu-b-4982	Inverse variance weighted (fixed effects)	4	-0.0824624	0.0763358	0.280027	0.801468
NA	ieu-b-4982	bNGF	bNGF	|| id:ieu-b-4982	Maximum likelihood	4	-0.0831255	0.0771307	0.281158
NA	ieu-b-4982	bNGF	bNGF	|| id:ieu-b-4982	Simple median	4	-0.10588	0.0893295	0.235909
NA	ieu-b-4982	bNGF	bNGF	|| id:ieu-b-4982	Weighted median	4	-0.100219	0.0943944	0.288371
NA	ieu-b-4982	bNGF	bNGF	|| id:ieu-b-4982	MR Egger	4	-0.148698	0.186915	0.50972		0.735286
NA	ieu-b-5086	bNGF	bNGF	|| id:ieu-b-5086	Inverse variance weighted (fixed effects)	14	0.0578307	0.0387957	0.136054	0.427327
NA	ieu-b-5086	bNGF	bNGF	|| id:ieu-b-5086	Maximum likelihood	14	0.0622314	0.0404163	0.123619
NA	ieu-b-5086	bNGF	bNGF	|| id:ieu-b-5086	Simple median	14	0.0742663	0.057823	0.199011
NA	ieu-b-5086	bNGF	bNGF	|| id:ieu-b-5086	Weighted median	14	0.0454023	0.0573908	0.428882
NA	ieu-b-5086	bNGF	bNGF	|| id:ieu-b-5086	MR Egger	14	-0.010407	0.0906015	0.910452		0.418604
NA	ieu-b-5088	bNGF	bNGF	|| id:ieu-b-5088	Inverse variance weighted (fixed effects)	6	-0.0280373	0.14405	0.845678	0.300109
NA	ieu-b-5088	bNGF	bNGF	|| id:ieu-b-5088	Maximum likelihood	6	-0.0291397	0.147919	0.843829
NA	ieu-b-5088	bNGF	bNGF	|| id:ieu-b-5088	Simple median	6	-0.106426	0.197924	0.590776
NA	ieu-b-5088	bNGF	bNGF	|| id:ieu-b-5088	Weighted median	6	0.0300106	0.186652	0.872263
NA	ieu-b-5088	bNGF	bNGF	|| id:ieu-b-5088	MR Egger	6	0.0203614	0.380827	0.959924		0.892826
NA	ieu-b-4980	CTACK	CTACK	|| id:ieu-b-4980	Inverse variance weighted (fixed effects)	9	0.088356	0.118309	0.455169	0.374824
NA	ieu-b-4980	CTACK	CTACK	|| id:ieu-b-4980	Maximum likelihood	9	0.092741	0.121366	0.444783
NA	ieu-b-4980	CTACK	CTACK	|| id:ieu-b-4980	Simple median	9	0.11112	0.171814	0.517795
NA	ieu-b-4980	CTACK	CTACK	|| id:ieu-b-4980	Weighted median	9	0.112948	0.167952	0.501265
NA	ieu-b-4980	CTACK	CTACK	|| id:ieu-b-4980	MR Egger	9	-0.150209	0.250157	0.567124		0.311494
NA	ieu-b-4981	CTACK	CTACK	|| id:ieu-b-4981	Inverse variance weighted (multiplicative random effects)	7	0.0202222	0.0354025	0.567858	0.0102697
NA	ieu-b-4981	CTACK	CTACK	|| id:ieu-b-4981	Maximum likelihood	7	0.0215135	0.0217969	0.323645
NA	ieu-b-4981	CTACK	CTACK	|| id:ieu-b-4981	Simple median	7	0.0337329	0.0313814	0.282404
NA	ieu-b-4981	CTACK	CTACK	|| id:ieu-b-4981	Weighted median	7	0.0356333	0.0283686	0.209086
NA	ieu-b-4981	CTACK	CTACK	|| id:ieu-b-4981	MR Egger	7	0.221222	0.0650238	0.0192058		0.0219117
NA	ieu-b-4982	CTACK	CTACK	|| id:ieu-b-4982	Inverse variance weighted (fixed effects)	4	-0.0594217	0.0752042	0.429447	0.555913
NA	ieu-b-4982	CTACK	CTACK	|| id:ieu-b-4982	Maximum likelihood	4	-0.0604147	0.075985	0.426563
NA	ieu-b-4982	CTACK	CTACK	|| id:ieu-b-4982	Simple median	4	-0.00921156	0.0918066	0.920077
NA	ieu-b-4982	CTACK	CTACK	|| id:ieu-b-4982	Weighted median	4	-0.0496246	0.0934276	0.595311
NA	ieu-b-4982	CTACK	CTACK	|| id:ieu-b-4982	MR Egger	4	-0.064467	0.189117	0.76567		0.979367
NA	ieu-b-5086	CTACK	CTACK	|| id:ieu-b-5086	Inverse variance weighted (fixed effects)	14	0.0297214	0.0380797	0.435093	0.520144
NA	ieu-b-5086	CTACK	CTACK	|| id:ieu-b-5086	Maximum likelihood	14	0.0306715	0.038949	0.431002
NA	ieu-b-5086	CTACK	CTACK	|| id:ieu-b-5086	Simple median	14	0.0347133	0.0510378	0.49641
NA	ieu-b-5086	CTACK	CTACK	|| id:ieu-b-5086	Weighted median	14	-0.0034474	0.0504104	0.945478
NA	ieu-b-5086	CTACK	CTACK	|| id:ieu-b-5086	MR Egger	14	-0.0842078	0.0867056	0.350622		0.169274
NA	ieu-b-5088	CTACK	CTACK	|| id:ieu-b-5088	Inverse variance weighted (fixed effects)	6	-0.0829314	0.140356	0.554612	0.329398
NA	ieu-b-5088	CTACK	CTACK	|| id:ieu-b-5088	Maximum likelihood	6	-0.0866121	0.142896	0.544435
NA	ieu-b-5088	CTACK	CTACK	|| id:ieu-b-5088	Simple median	6	-0.0623964	0.186768	0.738315
NA	ieu-b-5088	CTACK	CTACK	|| id:ieu-b-5088	Weighted median	6	-0.110387	0.190021	0.561293
NA	ieu-b-5088	CTACK	CTACK	|| id:ieu-b-5088	MR Egger	6	-0.569785	0.298999	0.129394		0.138939
NA	ieu-b-4980	Eotaxin	Eotaxin	|| id:ieu-b-4980	Inverse variance weighted (fixed effects)	8	-0.0426847	0.0856753	0.618333	0.908708
NA	ieu-b-4980	Eotaxin	Eotaxin	|| id:ieu-b-4980	Maximum likelihood	8	-0.043184	0.0862005	0.616391
NA	ieu-b-4980	Eotaxin	Eotaxin	|| id:ieu-b-4980	Simple median	8	-0.0684395	0.101206	0.498888
NA	ieu-b-4980	Eotaxin	Eotaxin	|| id:ieu-b-4980	Weighted median	8	-0.0780469	0.102793	0.447696
NA	ieu-b-4980	Eotaxin	Eotaxin	|| id:ieu-b-4980	MR Egger	8	-0.0417606	0.19506	0.837566		0.995963
NA	ieu-b-4981	Eotaxin	Eotaxin	|| id:ieu-b-4981	Inverse variance weighted (fixed effects)	7	0.0167859	0.0141167	0.234411	0.784185
NA	ieu-b-4981	Eotaxin	Eotaxin	|| id:ieu-b-4981	Maximum likelihood	7	0.0169627	0.0143312	0.236563
NA	ieu-b-4981	Eotaxin	Eotaxin	|| id:ieu-b-4981	Simple median	7	0.025289	0.0199096	0.204017
NA	ieu-b-4981	Eotaxin	Eotaxin	|| id:ieu-b-4981	Weighted median	7	0.0158555	0.0178237	0.373693
NA	ieu-b-4981	Eotaxin	Eotaxin	|| id:ieu-b-4981	MR Egger	7	0.0741593	0.0421419	0.138768		0.208099
NA	ieu-b-4982	Eotaxin	Eotaxin	|| id:ieu-b-4982	Inverse variance weighted (fixed effects)	4	0.0135148	0.0503118	0.788221	0.191464
NA	ieu-b-4982	Eotaxin	Eotaxin	|| id:ieu-b-4982	Maximum likelihood	4	0.0142514	0.0517974	0.78321
NA	ieu-b-4982	Eotaxin	Eotaxin	|| id:ieu-b-4982	Simple median	4	-0.0145247	0.0695997	0.834691
NA	ieu-b-4982	Eotaxin	Eotaxin	|| id:ieu-b-4982	Weighted median	4	-0.0327664	0.0703553	0.641411
NA	ieu-b-4982	Eotaxin	Eotaxin	|| id:ieu-b-4982	MR Egger	4	0.201345	0.12332	0.244128		0.237201
NA	ieu-b-5086	Eotaxin	Eotaxin	|| id:ieu-b-5086	Inverse variance weighted (fixed effects)	14	0.0139891	0.0254122	0.581984	0.255007
NA	ieu-b-5086	Eotaxin	Eotaxin	|| id:ieu-b-5086	Maximum likelihood	14	0.014328	0.025983	0.581336
NA	ieu-b-5086	Eotaxin	Eotaxin	|| id:ieu-b-5086	Simple median	14	-0.0029362	0.0376689	0.93787
NA	ieu-b-5086	Eotaxin	Eotaxin	|| id:ieu-b-5086	Weighted median	14	-0.00693275	0.0341264	0.839018
NA	ieu-b-5086	Eotaxin	Eotaxin	|| id:ieu-b-5086	MR Egger	14	-0.0372017	0.0641044	0.572429		0.390878
NA	ieu-b-5088	Eotaxin	Eotaxin	|| id:ieu-b-5088	Inverse variance weighted (fixed effects)	6	0.0276084	0.0937013	0.768267	0.971905
NA	ieu-b-5088	Eotaxin	Eotaxin	|| id:ieu-b-5088	Maximum likelihood	6	0.027794	0.0941405	0.767811
NA	ieu-b-5088	Eotaxin	Eotaxin	|| id:ieu-b-5088	Simple median	6	0.0287288	0.11609	0.804544
NA	ieu-b-5088	Eotaxin	Eotaxin	|| id:ieu-b-5088	Weighted median	6	-0.0130111	0.115768	0.910514
NA	ieu-b-5088	Eotaxin	Eotaxin	|| id:ieu-b-5088	MR Egger	6	-0.0657832	0.195705	0.753662		0.615621
NA	ieu-b-4980	FGFBasic	FGFBasic	|| id:ieu-b-4980	Inverse variance weighted (fixed effects)	10	0.046223	0.0852128	0.587515	0.860471
NA	ieu-b-4980	FGFBasic	FGFBasic	|| id:ieu-b-4980	Maximum likelihood	10	0.0477683	0.0861955	0.579452
NA	ieu-b-4980	FGFBasic	FGFBasic	|| id:ieu-b-4980	Simple median	10	0.0286014	0.111303	0.797202
NA	ieu-b-4980	FGFBasic	FGFBasic	|| id:ieu-b-4980	Weighted median	10	0.0232598	0.113332	0.837388
NA	ieu-b-4980	FGFBasic	FGFBasic	|| id:ieu-b-4980	MR Egger	10	0.0115696	0.182554	0.951022		0.835415
NA	ieu-b-4981	FGFBasic	FGFBasic	|| id:ieu-b-4981	Inverse variance weighted (fixed effects)	7	0.025376	0.014664	0.0835422	0.510642
NA	ieu-b-4981	FGFBasic	FGFBasic	|| id:ieu-b-4981	Maximum likelihood	7	0.0259405	0.0151194	0.0862156
NA	ieu-b-4981	FGFBasic	FGFBasic	|| id:ieu-b-4981	Simple median	7	0.0216557	0.021244	0.308024
NA	ieu-b-4981	FGFBasic	FGFBasic	|| id:ieu-b-4981	Weighted median	7	0.018716	0.0193405	0.333189
NA	ieu-b-4981	FGFBasic	FGFBasic	|| id:ieu-b-4981	MR Egger	7	0.0493239	0.0437095	0.310348		0.586074
NA	ieu-b-4982	FGFBasic	FGFBasic	|| id:ieu-b-4982	Inverse variance weighted (fixed effects)	4	-0.0393906	0.0523949	0.45217	0.267104
NA	ieu-b-4982	FGFBasic	FGFBasic	|| id:ieu-b-4982	Maximum likelihood	4	-0.0408282	0.0533993	0.44452
NA	ieu-b-4982	FGFBasic	FGFBasic	|| id:ieu-b-4982	Simple median	4	-0.100704	0.0672506	0.134278
NA	ieu-b-4982	FGFBasic	FGFBasic	|| id:ieu-b-4982	Weighted median	4	-0.0938383	0.070445	0.182834
NA	ieu-b-4982	FGFBasic	FGFBasic	|| id:ieu-b-4982	MR Egger	4	0.082367	0.155444	0.649136		0.481865
NA	ieu-b-5086	FGFBasic	FGFBasic	|| id:ieu-b-5086	Inverse variance weighted (fixed effects)	14	0.0301752	0.0263345	0.251861	0.860099
NA	ieu-b-5086	FGFBasic	FGFBasic	|| id:ieu-b-5086	Maximum likelihood	14	0.0306202	0.0268489	0.254094
NA	ieu-b-5086	FGFBasic	FGFBasic	|| id:ieu-b-5086	Simple median	14	0.0437897	0.0375083	0.243022
NA	ieu-b-5086	FGFBasic	FGFBasic	|| id:ieu-b-5086	Weighted median	14	0.0242825	0.0368606	0.510046
NA	ieu-b-5086	FGFBasic	FGFBasic	|| id:ieu-b-5086	MR Egger	14	-0.0145057	0.0597539	0.812293		0.42111
NA	ieu-b-5088	FGFBasic	FGFBasic	|| id:ieu-b-5088	Inverse variance weighted (fixed effects)	6	-0.0990385	0.0970167	0.30733	0.629783
NA	ieu-b-5088	FGFBasic	FGFBasic	|| id:ieu-b-5088	Maximum likelihood	6	-0.100647	0.098728	0.307994
NA	ieu-b-5088	FGFBasic	FGFBasic	|| id:ieu-b-5088	Simple median	6	-0.05998	0.120163	0.617669
NA	ieu-b-5088	FGFBasic	FGFBasic	|| id:ieu-b-5088	Weighted median	6	-0.0625699	0.124203	0.614422
NA	ieu-b-5088	FGFBasic	FGFBasic	|| id:ieu-b-5088	MR Egger	6	-0.107358	0.203302	0.625387		0.965089
NA	ieu-b-4980	GCSF	GCSF	|| id:ieu-b-4980	Inverse variance weighted (fixed effects)	10	0.0554638	0.0826865	0.502366	0.958776
NA	ieu-b-4980	GCSF	GCSF	|| id:ieu-b-4980	Maximum likelihood	10	0.0559322	0.083328	0.502074
NA	ieu-b-4980	GCSF	GCSF	|| id:ieu-b-4980	Simple median	10	0.0589134	0.0991351	0.552329
NA	ieu-b-4980	GCSF	GCSF	|| id:ieu-b-4980	Weighted median	10	0.0327771	0.103235	0.750863
NA	ieu-b-4980	GCSF	GCSF	|| id:ieu-b-4980	MR Egger	10	0.113593	0.176923	0.538799		0.719809
NA	ieu-b-4981	GCSF	GCSF	|| id:ieu-b-4981	Inverse variance weighted (fixed effects)	7	0.0115854	0.0143172	0.418403	0.592962
NA	ieu-b-4981	GCSF	GCSF	|| id:ieu-b-4981	Maximum likelihood	7	0.0118694	0.0146033	0.416341
NA	ieu-b-4981	GCSF	GCSF	|| id:ieu-b-4981	Simple median	7	0.0216557	0.0210875	0.304447
NA	ieu-b-4981	GCSF	GCSF	|| id:ieu-b-4981	Weighted median	7	0.0134433	0.0188004	0.474574
NA	ieu-b-4981	GCSF	GCSF	|| id:ieu-b-4981	MR Egger	7	0.00533004	0.0425863	0.905274		0.882162
NA	ieu-b-4982	GCSF	GCSF	|| id:ieu-b-4982	Inverse variance weighted (fixed effects)	4	-0.00218627	0.0520131	0.966472	0.387729
NA	ieu-b-4982	GCSF	GCSF	|| id:ieu-b-4982	Maximum likelihood	4	-0.00224076	0.0527088	0.96609
NA	ieu-b-4982	GCSF	GCSF	|| id:ieu-b-4982	Simple median	4	-0.0143057	0.0663858	0.829383
NA	ieu-b-4982	GCSF	GCSF	|| id:ieu-b-4982	Weighted median	4	0.0444534	0.0653018	0.496038
NA	ieu-b-4982	GCSF	GCSF	|| id:ieu-b-4982	MR Egger	4	-0.119836	0.134395	0.466657		0.441257
NA	ieu-b-5086	GCSF	GCSF	|| id:ieu-b-5086	Inverse variance weighted (fixed effects)	14	-0.00159742	0.0257582	0.95055	0.48259
NA	ieu-b-5086	GCSF	GCSF	|| id:ieu-b-5086	Maximum likelihood	14	-0.00171911	0.02655	0.948373
NA	ieu-b-5086	GCSF	GCSF	|| id:ieu-b-5086	Simple median	14	0.0354683	0.0389575	0.362592
NA	ieu-b-5086	GCSF	GCSF	|| id:ieu-b-5086	Weighted median	14	0.00250043	0.036364	0.94518
NA	ieu-b-5086	GCSF	GCSF	|| id:ieu-b-5086	MR Egger	14	-0.083974	0.0583305	0.175547		0.141465
NA	ieu-b-5088	GCSF	GCSF	|| id:ieu-b-5088	Inverse variance weighted (fixed effects)	6	-0.0237721	0.0950217	0.802452	0.998968
NA	ieu-b-5088	GCSF	GCSF	|| id:ieu-b-5088	Maximum likelihood	6	-0.023823	0.0952207	0.802443
NA	ieu-b-5088	GCSF	GCSF	|| id:ieu-b-5088	Simple median	6	-0.0377071	0.117335	0.747936
NA	ieu-b-5088	GCSF	GCSF	|| id:ieu-b-5088	Weighted median	6	-0.0308717	0.117095	0.792051
NA	ieu-b-5088	GCSF	GCSF	|| id:ieu-b-5088	MR Egger	6	0.0119707	0.199092	0.954939		0.848093
NA	ieu-b-4980	GROa	GROa	|| id:ieu-b-4980	Inverse variance weighted (fixed effects)	11	-0.00989597	0.11481	0.931312	0.714324
NA	ieu-b-4980	GROa	GROa	|| id:ieu-b-4980	Maximum likelihood	11	-0.0101202	0.116512	0.930783
NA	ieu-b-4980	GROa	GROa	|| id:ieu-b-4980	Simple median	11	-0.0456401	0.160162	0.775673
NA	ieu-b-4980	GROa	GROa	|| id:ieu-b-4980	Weighted median	11	-0.032088	0.15698	0.838034
NA	ieu-b-4980	GROa	GROa	|| id:ieu-b-4980	MR Egger	11	-0.324542	0.228681	0.189535		0.146083
NA	ieu-b-4981	GROa	GROa	|| id:ieu-b-4981	Inverse variance weighted (fixed effects)	7	-0.00278237	0.0216297	0.897645	0.968098
NA	ieu-b-4981	GROa	GROa	|| id:ieu-b-4981	Maximum likelihood	7	-0.00280824	0.0217071	0.897065
NA	ieu-b-4981	GROa	GROa	|| id:ieu-b-4981	Simple median	7	-0.00593162	0.028345	0.834241
NA	ieu-b-4981	GROa	GROa	|| id:ieu-b-4981	Weighted median	7	-0.0102747	0.0268407	0.701866
NA	ieu-b-4981	GROa	GROa	|| id:ieu-b-4981	MR Egger	7	-0.043233	0.0642774	0.531027		0.533557
NA	ieu-b-4982	GROa	GROa	|| id:ieu-b-4982	Inverse variance weighted (fixed effects)	4	-0.0669338	0.0758139	0.377307	0.506395
NA	ieu-b-4982	GROa	GROa	|| id:ieu-b-4982	Maximum likelihood	4	-0.068432	0.0771615	0.37515
NA	ieu-b-4982	GROa	GROa	|| id:ieu-b-4982	Simple median	4	-0.0739699	0.097643	0.448718
NA	ieu-b-4982	GROa	GROa	|| id:ieu-b-4982	Weighted median	4	-0.0593126	0.0936871	0.526673
NA	ieu-b-4982	GROa	GROa	|| id:ieu-b-4982	MR Egger	4	-0.236748	0.184871	0.328774		0.419912
NA	ieu-b-5086	GROa	GROa	|| id:ieu-b-5086	Inverse variance weighted (fixed effects)	14	-0.0154761	0.0388831	0.690619	0.422193
NA	ieu-b-5086	GROa	GROa	|| id:ieu-b-5086	Maximum likelihood	14	-0.0158938	0.039684	0.688781
NA	ieu-b-5086	GROa	GROa	|| id:ieu-b-5086	Simple median	14	-0.00888169	0.0548886	0.871453
NA	ieu-b-5086	GROa	GROa	|| id:ieu-b-5086	Weighted median	14	0.0105273	0.0543625	0.84645
NA	ieu-b-5086	GROa	GROa	|| id:ieu-b-5086	MR Egger	14	0.0433335	0.0920014	0.646081		0.490991
NA	ieu-b-5088	GROa	GROa	|| id:ieu-b-5088	Inverse variance weighted (fixed effects)	6	-0.0824317	0.143799	0.566481	0.651692
NA	ieu-b-5088	GROa	GROa	|| id:ieu-b-5088	Maximum likelihood	6	-0.0849841	0.145433	0.558985
NA	ieu-b-5088	GROa	GROa	|| id:ieu-b-5088	Simple median	6	-0.0664056	0.193287	0.731178
NA	ieu-b-5088	GROa	GROa	|| id:ieu-b-5088	Weighted median	6	-0.160677	0.187181	0.390668
NA	ieu-b-5088	GROa	GROa	|| id:ieu-b-5088	MR Egger	6	-0.292692	0.308962	0.397109		0.48484
NA	ieu-b-4980	HGF	HGF	|| id:ieu-b-4980	Inverse variance weighted (fixed effects)	9	-0.0717228	0.0785884	0.361433	0.761226
NA	ieu-b-4980	HGF	HGF	|| id:ieu-b-4980	Maximum likelihood	9	-0.0730242	0.0798301	0.360325
NA	ieu-b-4980	HGF	HGF	|| id:ieu-b-4980	Simple median	9	-0.00220549	0.109949	0.983996
NA	ieu-b-4980	HGF	HGF	|| id:ieu-b-4980	Weighted median	9	0.00295602	0.102531	0.977
NA	ieu-b-4980	HGF	HGF	|| id:ieu-b-4980	MR Egger	9	0.116034	0.161779	0.496457		0.225916
NA	ieu-b-4981	HGF	HGF	|| id:ieu-b-4981	Inverse variance weighted (fixed effects)	7	-0.00686935	0.0140491	0.624876	0.696932
NA	ieu-b-4981	HGF	HGF	|| id:ieu-b-4981	Maximum likelihood	7	-0.00702237	0.0141952	0.620811
NA	ieu-b-4981	HGF	HGF	|| id:ieu-b-4981	Simple median	7	-0.00208228	0.0193008	0.914087
NA	ieu-b-4981	HGF	HGF	|| id:ieu-b-4981	Weighted median	7	-0.00323609	0.0181272	0.858314
NA	ieu-b-4981	HGF	HGF	|| id:ieu-b-4981	MR Egger	7	-0.00380065	0.0417389	0.930982		0.940795
NA	ieu-b-4982	HGF	HGF	|| id:ieu-b-4982	Inverse variance weighted (fixed effects)	4	-0.0293437	0.049858	0.556166	0.855611
NA	ieu-b-4982	HGF	HGF	|| id:ieu-b-4982	Maximum likelihood	4	-0.029554	0.0500417	0.554796
NA	ieu-b-4982	HGF	HGF	|| id:ieu-b-4982	Simple median	4	-0.029732	0.0614773	0.628652
NA	ieu-b-4982	HGF	HGF	|| id:ieu-b-4982	Weighted median	4	-0.048828	0.0594633	0.411564
NA	ieu-b-4982	HGF	HGF	|| id:ieu-b-4982	MR Egger	4	0.0579429	0.122489	0.682782		0.516967
NA	ieu-b-5086	HGF	HGF	|| id:ieu-b-5086	Inverse variance weighted (fixed effects)	14	0.0246288	0.025209	0.328576	0.506136
NA	ieu-b-5086	HGF	HGF	|| id:ieu-b-5086	Maximum likelihood	14	0.0256938	0.0259481	0.322078
NA	ieu-b-5086	HGF	HGF	|| id:ieu-b-5086	Simple median	14	0.0601605	0.0364336	0.09869
NA	ieu-b-5086	HGF	HGF	|| id:ieu-b-5086	Weighted median	14	-0.00761277	0.0359146	0.832131
NA	ieu-b-5086	HGF	HGF	|| id:ieu-b-5086	MR Egger	14	-0.0485151	0.0571072	0.412207		0.17896
NA	ieu-b-5088	HGF	HGF	|| id:ieu-b-5088	Inverse variance weighted (fixed effects)	6	-0.0268195	0.0929877	0.773025	0.480395
NA	ieu-b-5088	HGF	HGF	|| id:ieu-b-5088	Maximum likelihood	6	-0.0279391	0.0946328	0.767813
NA	ieu-b-5088	HGF	HGF	|| id:ieu-b-5088	Simple median	6	0.0850217	0.135253	0.529603
NA	ieu-b-5088	HGF	HGF	|| id:ieu-b-5088	Weighted median	6	-0.07649	0.118339	0.518044
NA	ieu-b-5088	HGF	HGF	|| id:ieu-b-5088	MR Egger	6	-0.360105	0.194829	0.13826		0.123426
NA	ieu-b-4980	IFNg	IFNg	|| id:ieu-b-4980	Inverse variance weighted (fixed effects)	10	0.0617286	0.0790351	0.434786	0.269515
NA	ieu-b-4980	IFNg	IFNg	|| id:ieu-b-4980	Maximum likelihood	10	0.0652724	0.0811863	0.421406
NA	ieu-b-4980	IFNg	IFNg	|| id:ieu-b-4980	Simple median	10	0.100164	0.106926	0.348881
NA	ieu-b-4980	IFNg	IFNg	|| id:ieu-b-4980	Weighted median	10	0.0945473	0.103915	0.3629
NA	ieu-b-4980	IFNg	IFNg	|| id:ieu-b-4980	MR Egger	10	0.116949	0.18367	0.542084		0.736942
NA	ieu-b-4981	IFNg	IFNg	|| id:ieu-b-4981	Inverse variance weighted (fixed effects)	7	0.00360248	0.0146041	0.805159	0.387282
NA	ieu-b-4981	IFNg	IFNg	|| id:ieu-b-4981	Maximum likelihood	7	0.00367544	0.0147849	0.803675
NA	ieu-b-4981	IFNg	IFNg	|| id:ieu-b-4981	Simple median	7	0.0158253	0.0205529	0.441313
NA	ieu-b-4981	IFNg	IFNg	|| id:ieu-b-4981	Weighted median	7	0.00829833	0.0194165	0.669099
NA	ieu-b-4981	IFNg	IFNg	|| id:ieu-b-4981	MR Egger	7	0.0645364	0.0434975	0.198009		0.19712
NA	ieu-b-4982	IFNg	IFNg	|| id:ieu-b-4982	Inverse variance weighted (fixed effects)	4	-0.0375146	0.0518673	0.469508	0.61233
NA	ieu-b-4982	IFNg	IFNg	|| id:ieu-b-4982	Maximum likelihood	4	-0.0380887	0.0523855	0.467174
NA	ieu-b-4982	IFNg	IFNg	|| id:ieu-b-4982	Simple median	4	-0.032136	0.0621447	0.605076
NA	ieu-b-4982	IFNg	IFNg	|| id:ieu-b-4982	Weighted median	4	-0.0361134	0.0655616	0.581749
NA	ieu-b-4982	IFNg	IFNg	|| id:ieu-b-4982	MR Egger	4	0.0465149	0.127647	0.75048		0.546074
NA	ieu-b-5086	IFNg	IFNg	|| id:ieu-b-5086	Inverse variance weighted (fixed effects)	14	0.0169922	0.0261555	0.515911	0.370281
NA	ieu-b-5086	IFNg	IFNg	|| id:ieu-b-5086	Maximum likelihood	14	0.0177113	0.0271459	0.514111
NA	ieu-b-5086	IFNg	IFNg	|| id:ieu-b-5086	Simple median	14	0.0356166	0.0403929	0.37791
NA	ieu-b-5086	IFNg	IFNg	|| id:ieu-b-5086	Weighted median	14	0.00954518	0.0397861	0.810398
NA	ieu-b-5086	IFNg	IFNg	|| id:ieu-b-5086	MR Egger	14	-0.0647016	0.059228	0.296096		0.15015
NA	ieu-b-5088	IFNg	IFNg	|| id:ieu-b-5088	Inverse variance weighted (fixed effects)	6	-0.000248835	0.0963364	0.997939	0.945422
NA	ieu-b-5088	IFNg	IFNg	|| id:ieu-b-5088	Maximum likelihood	6	-0.00025035	0.0968543	0.997938
NA	ieu-b-5088	IFNg	IFNg	|| id:ieu-b-5088	Simple median	6	-0.0711792	0.121232	0.557114
NA	ieu-b-5088	IFNg	IFNg	|| id:ieu-b-5088	Weighted median	6	-0.0197072	0.119968	0.869519
NA	ieu-b-5088	IFNg	IFNg	|| id:ieu-b-5088	MR Egger	6	0.0535858	0.201444	0.803381		0.776075
NA	ieu-b-4980	IL10	IL10	|| id:ieu-b-4980	Inverse variance weighted (fixed effects)	9	-0.0214223	0.0854688	0.802088	0.308706
NA	ieu-b-4980	IL10	IL10	|| id:ieu-b-4980	Maximum likelihood	9	-0.0211527	0.087611	0.809215
NA	ieu-b-4980	IL10	IL10	|| id:ieu-b-4980	Simple median	9	0.0177546	0.126731	0.888584
NA	ieu-b-4980	IL10	IL10	|| id:ieu-b-4980	Weighted median	9	0.0278382	0.114913	0.808583
NA	ieu-b-4980	IL10	IL10	|| id:ieu-b-4980	MR Egger	9	-0.0107922	0.213629	0.96112		0.956778
NA	ieu-b-4981	IL10	IL10	|| id:ieu-b-4981	Inverse variance weighted (fixed effects)	7	-0.00891208	0.0145017	0.53885	0.748386
NA	ieu-b-4981	IL10	IL10	|| id:ieu-b-4981	Maximum likelihood	7	-0.00911924	0.014743	0.536216
NA	ieu-b-4981	IL10	IL10	|| id:ieu-b-4981	Simple median	7	-0.0266523	0.021473	0.214531
NA	ieu-b-4981	IL10	IL10	|| id:ieu-b-4981	Weighted median	7	-0.00286783	0.0185672	0.87725
NA	ieu-b-4981	IL10	IL10	|| id:ieu-b-4981	MR Egger	7	0.00449655	0.0432288	0.921199		0.755306
NA	ieu-b-4982	IL10	IL10	|| id:ieu-b-4982	Inverse variance weighted (fixed effects)	4	-0.101917	0.0516253	0.0483629	0.959344
NA	ieu-b-4982	IL10	IL10	|| id:ieu-b-4982	Maximum likelihood	4	-0.101953	0.0525116	0.052194
NA	ieu-b-4982	IL10	IL10	|| id:ieu-b-4982	Simple median	4	-0.0985331	0.0616109	0.109758
NA	ieu-b-4982	IL10	IL10	|| id:ieu-b-4982	Weighted median	4	-0.100172	0.0596036	0.0928328
NA	ieu-b-4982	IL10	IL10	|| id:ieu-b-4982	MR Egger	4	-0.0714992	0.126615	0.629169		0.817099
NA	ieu-b-5086	IL10	IL10	|| id:ieu-b-5086	Inverse variance weighted (fixed effects)	14	0.0390343	0.0260879	0.134586	0.231737
NA	ieu-b-5086	IL10	IL10	|| id:ieu-b-5086	Maximum likelihood	14	0.0410101	0.0278611	0.141035
NA	ieu-b-5086	IL10	IL10	|| id:ieu-b-5086	Simple median	14	0.0786817	0.0420784	0.0615
NA	ieu-b-5086	IL10	IL10	|| id:ieu-b-5086	Weighted median	14	0.0524162	0.0397009	0.186743
NA	ieu-b-5086	IL10	IL10	|| id:ieu-b-5086	MR Egger	14	-0.0756165	0.05905	0.22455		0.0513198
NA	ieu-b-5088	IL10	IL10	|| id:ieu-b-5088	Inverse variance weighted (fixed effects)	6	-0.0540731	0.0966074	0.57567	0.392255
NA	ieu-b-5088	IL10	IL10	|| id:ieu-b-5088	Maximum likelihood	6	-0.0561769	0.0982461	0.567459
NA	ieu-b-5088	IL10	IL10	|| id:ieu-b-5088	Simple median	6	0.00700958	0.131894	0.957616
NA	ieu-b-5088	IL10	IL10	|| id:ieu-b-5088	Weighted median	6	-0.111344	0.137141	0.416851
NA	ieu-b-5088	IL10	IL10	|| id:ieu-b-5088	MR Egger	6	-0.195021	0.215774	0.417201		0.498291
NA	ieu-b-4980	IL12p70	IL12p70	|| id:ieu-b-4980	Inverse variance weighted (fixed effects)	9	0.00588961	0.0822653	0.942926	0.958398
NA	ieu-b-4980	IL12p70	IL12p70	|| id:ieu-b-4980	Maximum likelihood	9	0.00597277	0.0827615	0.942468
NA	ieu-b-4980	IL12p70	IL12p70	|| id:ieu-b-4980	Simple median	9	-0.039965	0.107098	0.709029
NA	ieu-b-4980	IL12p70	IL12p70	|| id:ieu-b-4980	Weighted median	9	-0.0405674	0.102983	0.693638
NA	ieu-b-4980	IL12p70	IL12p70	|| id:ieu-b-4980	MR Egger	9	-0.0621453	0.177422	0.73644		0.678181
NA	ieu-b-4981	IL12p70	IL12p70	|| id:ieu-b-4981	Inverse variance weighted (fixed effects)	7	0.0050602	0.0140619	0.718958	0.994276
NA	ieu-b-4981	IL12p70	IL12p70	|| id:ieu-b-4981	Maximum likelihood	7	0.00507747	0.0141072	0.718907
NA	ieu-b-4981	IL12p70	IL12p70	|| id:ieu-b-4981	Simple median	7	-0.00156171	0.0183575	0.932204
NA	ieu-b-4981	IL12p70	IL12p70	|| id:ieu-b-4981	Weighted median	7	6.77376e-06	0.0177213	0.999695
NA	ieu-b-4981	IL12p70	IL12p70	|| id:ieu-b-4981	MR Egger	7	0.019253	0.0418889	0.665082		0.73377
NA	ieu-b-4982	IL12p70	IL12p70	|| id:ieu-b-4982	Inverse variance weighted (fixed effects)	4	-0.083022	0.0501916	0.0981069	0.650409
NA	ieu-b-4982	IL12p70	IL12p70	|| id:ieu-b-4982	Maximum likelihood	4	-0.0840309	0.0511694	0.100546
NA	ieu-b-4982	IL12p70	IL12p70	|| id:ieu-b-4982	Simple median	4	-0.0572863	0.062683	0.360766
NA	ieu-b-4982	IL12p70	IL12p70	|| id:ieu-b-4982	Weighted median	4	-0.0632943	0.0614578	0.303065
NA	ieu-b-4982	IL12p70	IL12p70	|| id:ieu-b-4982	MR Egger	4	0.00226682	0.124466	0.987123		0.532053
NA	ieu-b-5086	IL12p70	IL12p70	|| id:ieu-b-5086	Inverse variance weighted (fixed effects)	14	0.0216401	0.025233	0.391109	0.363822
NA	ieu-b-5086	IL12p70	IL12p70	|| id:ieu-b-5086	Maximum likelihood	14	0.0221928	0.026207	0.397092
NA	ieu-b-5086	IL12p70	IL12p70	|| id:ieu-b-5086	Simple median	14	0.0522291	0.0389172	0.179577
NA	ieu-b-5086	IL12p70	IL12p70	|| id:ieu-b-5086	Weighted median	14	0.0119358	0.0383819	0.755821
NA	ieu-b-5086	IL12p70	IL12p70	|| id:ieu-b-5086	MR Egger	14	-0.0657898	0.0570509	0.27129		0.113217
NA	ieu-b-5088	IL12p70	IL12p70	|| id:ieu-b-5088	Inverse variance weighted (fixed effects)	6	0.00985061	0.0932176	0.915842	0.803585
NA	ieu-b-5088	IL12p70	IL12p70	|| id:ieu-b-5088	Maximum likelihood	6	0.0100688	0.0942929	0.914962
NA	ieu-b-5088	IL12p70	IL12p70	|| id:ieu-b-5088	Simple median	6	0.00943658	0.121352	0.938018
NA	ieu-b-5088	IL12p70	IL12p70	|| id:ieu-b-5088	Weighted median	6	-0.028393	0.11707	0.808369
NA	ieu-b-5088	IL12p70	IL12p70	|| id:ieu-b-5088	MR Egger	6	-0.129037	0.195304	0.544919		0.463753
NA	ieu-b-4980	IL13	IL13	|| id:ieu-b-4980	Inverse variance weighted (fixed effects)	9	-0.239448	0.125599	0.0565914	0.779986
NA	ieu-b-4980	IL13	IL13	|| id:ieu-b-4980	Maximum likelihood	9	-0.243871	0.128301	0.0573315
NA	ieu-b-4980	IL13	IL13	|| id:ieu-b-4980	Simple median	9	-0.39314	0.177507	0.0267747
NA	ieu-b-4980	IL13	IL13	|| id:ieu-b-4980	Weighted median	9	-0.385718	0.165988	0.0201375
NA	ieu-b-4980	IL13	IL13	|| id:ieu-b-4980	MR Egger	9	-0.584157	0.272899	0.0695769		0.1978
NA	ieu-b-4981	IL13	IL13	|| id:ieu-b-4981	Inverse variance weighted (fixed effects)	7	0.00122677	0.0214765	0.954448	0.555775
NA	ieu-b-4981	IL13	IL13	|| id:ieu-b-4981	Maximum likelihood	7	0.00123784	0.0216615	0.95443
NA	ieu-b-4981	IL13	IL13	|| id:ieu-b-4981	Simple median	7	-0.000424175	0.0287486	0.988228
NA	ieu-b-4981	IL13	IL13	|| id:ieu-b-4981	Weighted median	7	0.00255129	0.0280927	0.927638
NA	ieu-b-4981	IL13	IL13	|| id:ieu-b-4981	MR Egger	7	0.00249686	0.0637929	0.970293		0.983949
NA	ieu-b-4982	IL13	IL13	|| id:ieu-b-4982	Inverse variance weighted (fixed effects)	4	-0.190223	0.0761977	0.0125445	0.409402
NA	ieu-b-4982	IL13	IL13	|| id:ieu-b-4982	Maximum likelihood	4	-0.193542	0.0784472	0.0136187
NA	ieu-b-4982	IL13	IL13	|| id:ieu-b-4982	Simple median	4	-0.195405	0.0979731	0.0461003
NA	ieu-b-4982	IL13	IL13	|| id:ieu-b-4982	Weighted median	4	-0.211854	0.103352	0.0403817
NA	ieu-b-4982	IL13	IL13	|| id:ieu-b-4982	MR Egger	4	-0.0962186	0.213349	0.696176		0.677295
NA	ieu-b-5086	IL13	IL13	|| id:ieu-b-5086	Inverse variance weighted (fixed effects)	13	0.0467018	0.0387699	0.228362	0.798044
NA	ieu-b-5086	IL13	IL13	|| id:ieu-b-5086	Maximum likelihood	13	0.0472939	0.0394113	0.230136
NA	ieu-b-5086	IL13	IL13	|| id:ieu-b-5086	Simple median	13	0.0760566	0.0532841	0.153471
NA	ieu-b-5086	IL13	IL13	|| id:ieu-b-5086	Weighted median	13	0.0660464	0.0518936	0.203115
NA	ieu-b-5086	IL13	IL13	|| id:ieu-b-5086	MR Egger	13	0.0722915	0.0887337	0.432528		0.754515
NA	ieu-b-5088	IL13	IL13	|| id:ieu-b-5088	Inverse variance weighted (fixed effects)	6	0.0780602	0.142939	0.584991	0.582512
NA	ieu-b-5088	IL13	IL13	|| id:ieu-b-5088	Maximum likelihood	6	0.079849	0.14507	0.582032
NA	ieu-b-5088	IL13	IL13	|| id:ieu-b-5088	Simple median	6	0.0358945	0.179026	0.841091
NA	ieu-b-5088	IL13	IL13	|| id:ieu-b-5088	Weighted median	6	0.0202864	0.181693	0.911099
NA	ieu-b-5088	IL13	IL13	|| id:ieu-b-5088	MR Egger	6	0.267098	0.307413	0.43395		0.52555
NA	ieu-b-4980	IL16	IL16	|| id:ieu-b-4980	Inverse variance weighted (fixed effects)	9	-0.0629473	0.128979	0.625521	0.672576
NA	ieu-b-4980	IL16	IL16	|| id:ieu-b-4980	Maximum likelihood	9	-0.0635909	0.130751	0.626718
NA	ieu-b-4980	IL16	IL16	|| id:ieu-b-4980	Simple median	9	-0.0203348	0.17472	0.907347
NA	ieu-b-4980	IL16	IL16	|| id:ieu-b-4980	Weighted median	9	-0.0265003	0.171991	0.877547
NA	ieu-b-4980	IL16	IL16	|| id:ieu-b-4980	MR Egger	9	-0.302643	0.294364	0.3381		0.395114
NA	ieu-b-4981	IL16	IL16	|| id:ieu-b-4981	Inverse variance weighted (fixed effects)	7	-0.00941156	0.0214722	0.661159	0.287769
NA	ieu-b-4981	IL16	IL16	|| id:ieu-b-4981	Maximum likelihood	7	-0.00979901	0.0220074	0.656132
NA	ieu-b-4981	IL16	IL16	|| id:ieu-b-4981	Simple median	7	-0.00805933	0.0314096	0.797497
NA	ieu-b-4981	IL16	IL16	|| id:ieu-b-4981	Weighted median	7	-0.00466389	0.0276552	0.866077
NA	ieu-b-4981	IL16	IL16	|| id:ieu-b-4981	MR Egger	7	0.10913	0.0638238	0.147983		0.105614
NA	ieu-b-4982	IL16	IL16	|| id:ieu-b-4982	Inverse variance weighted (fixed effects)	4	-0.0522013	0.0763553	0.494188	0.924567
NA	ieu-b-4982	IL16	IL16	|| id:ieu-b-4982	Maximum likelihood	4	-0.0523822	0.0766463	0.494337
NA	ieu-b-4982	IL16	IL16	|| id:ieu-b-4982	Simple median	4	-0.0512912	0.0880502	0.560214
NA	ieu-b-4982	IL16	IL16	|| id:ieu-b-4982	Weighted median	4	-0.052724	0.0897223	0.556777
NA	ieu-b-4982	IL16	IL16	|| id:ieu-b-4982	MR Egger	4	-0.0646916	0.187054	0.762451		0.948348
NA	ieu-b-5086	IL16	IL16	|| id:ieu-b-5086	Inverse variance weighted (fixed effects)	14	-0.0361648	0.0389332	0.352945	0.570319
NA	ieu-b-5086	IL16	IL16	|| id:ieu-b-5086	Maximum likelihood	14	-0.0374758	0.0395163	0.342945
NA	ieu-b-5086	IL16	IL16	|| id:ieu-b-5086	Simple median	14	-0.0403016	0.0512191	0.431371
NA	ieu-b-5086	IL16	IL16	|| id:ieu-b-5086	Weighted median	14	-0.041577	0.0512593	0.417302
NA	ieu-b-5086	IL16	IL16	|| id:ieu-b-5086	MR Egger	14	-0.026093	0.0888954	0.774135		0.901796
NA	ieu-b-5088	IL16	IL16	|| id:ieu-b-5088	Inverse variance weighted (fixed effects)	6	0.0438634	0.143985	0.760641	0.767509
NA	ieu-b-5088	IL16	IL16	|| id:ieu-b-5088	Maximum likelihood	6	0.0444946	0.145003	0.758956
NA	ieu-b-5088	IL16	IL16	|| id:ieu-b-5088	Simple median	6	0.092916	0.17761	0.600872
NA	ieu-b-5088	IL16	IL16	|| id:ieu-b-5088	Weighted median	6	0.0944262	0.179336	0.598519
NA	ieu-b-5088	IL16	IL16	|| id:ieu-b-5088	MR Egger	6	-0.0369041	0.30782	0.910352		0.781347
NA	ieu-b-4980	IL17	IL17	|| id:ieu-b-4980	Inverse variance weighted (fixed effects)	10	0.0899766	0.0844154	0.286478	0.429933
NA	ieu-b-4980	IL17	IL17	|| id:ieu-b-4980	Maximum likelihood	10	0.0938903	0.0863617	0.276959
NA	ieu-b-4980	IL17	IL17	|| id:ieu-b-4980	Simple median	10	0.0762938	0.115369	0.508419
NA	ieu-b-4980	IL17	IL17	|| id:ieu-b-4980	Weighted median	10	0.0845607	0.119494	0.479159
NA	ieu-b-4980	IL17	IL17	|| id:ieu-b-4980	MR Egger	10	0.0284458	0.19153	0.885609		0.725984
NA	ieu-b-4981	IL17	IL17	|| id:ieu-b-4981	Inverse variance weighted (fixed effects)	7	0.0231287	0.014505	0.110816	0.40145
NA	ieu-b-4981	IL17	IL17	|| id:ieu-b-4981	Maximum likelihood	7	0.024508	0.0154467	0.1126
NA	ieu-b-4981	IL17	IL17	|| id:ieu-b-4981	Simple median	7	0.0484108	0.0243251	0.0465737
NA	ieu-b-4981	IL17	IL17	|| id:ieu-b-4981	Weighted median	7	0.0154953	0.0204662	0.44898
NA	ieu-b-4981	IL17	IL17	|| id:ieu-b-4981	MR Egger	7	0.0155745	0.0479125	0.758296		0.873611
NA	ieu-b-4982	IL17	IL17	|| id:ieu-b-4982	Inverse variance weighted (fixed effects)	4	-0.0378065	0.0517757	0.46527	0.918026
NA	ieu-b-4982	IL17	IL17	|| id:ieu-b-4982	Maximum likelihood	4	-0.0379455	0.0519549	0.465174
NA	ieu-b-4982	IL17	IL17	|| id:ieu-b-4982	Simple median	4	-0.0283254	0.0598301	0.635907
NA	ieu-b-4982	IL17	IL17	|| id:ieu-b-4982	Weighted median	4	-0.0354789	0.0612718	0.562561
NA	ieu-b-4982	IL17	IL17	|| id:ieu-b-4982	MR Egger	4	0.0290274	0.127835	0.841468		0.625148
NA	ieu-b-5086	IL17	IL17	|| id:ieu-b-5086	Inverse variance weighted (fixed effects)	14	0.00495776	0.0260399	0.849003	0.112868
NA	ieu-b-5086	IL17	IL17	|| id:ieu-b-5086	Maximum likelihood	14	0.00541908	0.0272106	0.842143
NA	ieu-b-5086	IL17	IL17	|| id:ieu-b-5086	Simple median	14	0.0316573	0.0405612	0.435108
NA	ieu-b-5086	IL17	IL17	|| id:ieu-b-5086	Weighted median	14	-0.00377371	0.0397939	0.924449
NA	ieu-b-5086	IL17	IL17	|| id:ieu-b-5086	MR Egger	14	-0.0765915	0.0701012	0.296025		0.219136
NA	ieu-b-5088	IL17	IL17	|| id:ieu-b-5088	Inverse variance weighted (fixed effects)	6	-0.0996803	0.0960169	0.299199	0.951773
NA	ieu-b-5088	IL17	IL17	|| id:ieu-b-5088	Maximum likelihood	6	-0.100277	0.096528	0.298878
NA	ieu-b-5088	IL17	IL17	|| id:ieu-b-5088	Simple median	6	-0.0888801	0.118999	0.455125
NA	ieu-b-5088	IL17	IL17	|| id:ieu-b-5088	Weighted median	6	-0.109621	0.118198	0.353697
NA	ieu-b-5088	IL17	IL17	|| id:ieu-b-5088	MR Egger	6	-0.167607	0.200936	0.451122		0.719947
NA	ieu-b-4980	IL18	IL18	|| id:ieu-b-4980	Inverse variance weighted (fixed effects)	11	0.0743906	0.112968	0.510209	0.848417
NA	ieu-b-4980	IL18	IL18	|| id:ieu-b-4980	Maximum likelihood	11	0.0774814	0.114258	0.497691
NA	ieu-b-4980	IL18	IL18	|| id:ieu-b-4980	Simple median	11	0.0442358	0.155071	0.775444
NA	ieu-b-4980	IL18	IL18	|| id:ieu-b-4980	Weighted median	11	0.0365812	0.146671	0.803044
NA	ieu-b-4980	IL18	IL18	|| id:ieu-b-4980	MR Egger	11	-0.100415	0.22485	0.665727		0.391994
NA	ieu-b-4981	IL18	IL18	|| id:ieu-b-4981	Inverse variance weighted (fixed effects)	7	0.0106145	0.0212335	0.617152	0.451615
NA	ieu-b-4981	IL18	IL18	|| id:ieu-b-4981	Maximum likelihood	7	0.0108289	0.0214366	0.613449
NA	ieu-b-4981	IL18	IL18	|| id:ieu-b-4981	Simple median	7	0.0131224	0.0300456	0.662292
NA	ieu-b-4981	IL18	IL18	|| id:ieu-b-4981	Weighted median	7	0.0193011	0.0275035	0.482824
NA	ieu-b-4981	IL18	IL18	|| id:ieu-b-4981	MR Egger	7	0.136263	0.0629813	0.0828156		0.0876086
NA	ieu-b-4982	IL18	IL18	|| id:ieu-b-4982	Inverse variance weighted (fixed effects)	4	-0.00171988	0.0747135	0.981635	0.52125
NA	ieu-b-4982	IL18	IL18	|| id:ieu-b-4982	Maximum likelihood	4	-0.00175253	0.0754638	0.981472
NA	ieu-b-4982	IL18	IL18	|| id:ieu-b-4982	Simple median	4	5.50404e-05	0.0943107	0.999534
NA	ieu-b-4982	IL18	IL18	|| id:ieu-b-4982	Weighted median	4	0.0497986	0.0922914	0.589487
NA	ieu-b-4982	IL18	IL18	|| id:ieu-b-4982	MR Egger	4	-0.127503	0.182881	0.557823		0.529754
NA	ieu-b-5086	IL18	IL18	|| id:ieu-b-5086	Inverse variance weighted (fixed effects)	14	0.0465386	0.0381092	0.222013	0.179188
NA	ieu-b-5086	IL18	IL18	|| id:ieu-b-5086	Maximum likelihood	14	0.0491579	0.0392761	0.210716
NA	ieu-b-5086	IL18	IL18	|| id:ieu-b-5086	Simple median	14	0.0183212	0.0561522	0.744215
NA	ieu-b-5086	IL18	IL18	|| id:ieu-b-5086	Weighted median	14	0.0371615	0.0539842	0.491215
NA	ieu-b-5086	IL18	IL18	|| id:ieu-b-5086	MR Egger	14	-0.043631	0.100631	0.67229		0.338327
NA	ieu-b-5088	IL18	IL18	|| id:ieu-b-5088	Inverse variance weighted (fixed effects)	6	0.0689187	0.140911	0.624775	0.980107
NA	ieu-b-5088	IL18	IL18	|| id:ieu-b-5088	Maximum likelihood	6	0.0693247	0.141709	0.624697
NA	ieu-b-5088	IL18	IL18	|| id:ieu-b-5088	Simple median	6	0.0365563	0.175415	0.834918
NA	ieu-b-5088	IL18	IL18	|| id:ieu-b-5088	Weighted median	6	0.0111511	0.176358	0.949584
NA	ieu-b-5088	IL18	IL18	|| id:ieu-b-5088	MR Egger	6	0.000602071	0.301963	0.998505		0.81072
NA	ieu-b-4980	IL1b	IL1b	|| id:ieu-b-4980	Inverse variance weighted (fixed effects)	10	-0.145934	0.092498	0.114635	0.417394
NA	ieu-b-4980	IL1b	IL1b	|| id:ieu-b-4980	Maximum likelihood	10	-0.149005	0.0952181	0.11761
NA	ieu-b-4980	IL1b	IL1b	|| id:ieu-b-4980	Simple median	10	-0.137252	0.13001	0.291104
NA	ieu-b-4980	IL1b	IL1b	|| id:ieu-b-4980	Weighted median	10	-0.116879	0.127568	0.35956
NA	ieu-b-4980	IL1b	IL1b	|| id:ieu-b-4980	MR Egger	10	-0.497348	0.186824	0.0287107		0.0623049
NA	ieu-b-4981	IL1b	IL1b	|| id:ieu-b-4981	Inverse variance weighted (fixed effects)	7	0.0181293	0.0168368	0.281583	0.248139
NA	ieu-b-4981	IL1b	IL1b	|| id:ieu-b-4981	Maximum likelihood	7	0.0190782	0.0175567	0.277186
NA	ieu-b-4981	IL1b	IL1b	|| id:ieu-b-4981	Simple median	7	0.00786119	0.0253387	0.756375
NA	ieu-b-4981	IL1b	IL1b	|| id:ieu-b-4981	Weighted median	7	0.00189869	0.0218576	0.930778
NA	ieu-b-4981	IL1b	IL1b	|| id:ieu-b-4981	MR Egger	7	0.0424265	0.0616685	0.522076		0.693012
NA	ieu-b-4982	IL1b	IL1b	|| id:ieu-b-4982	Inverse variance weighted (fixed effects)	4	-0.0559553	0.0597294	0.348854	0.180807
NA	ieu-b-4982	IL1b	IL1b	|| id:ieu-b-4982	Maximum likelihood	4	-0.0581839	0.0612457	0.342108
NA	ieu-b-4982	IL1b	IL1b	|| id:ieu-b-4982	Simple median	4	-0.0552574	0.0747007	0.459471
NA	ieu-b-4982	IL1b	IL1b	|| id:ieu-b-4982	Weighted median	4	-0.0543452	0.0782196	0.487195
NA	ieu-b-4982	IL1b	IL1b	|| id:ieu-b-4982	MR Egger	4	-0.0638219	0.228444	0.806197		0.973336
NA	ieu-b-5086	IL1b	IL1b	|| id:ieu-b-5086	Inverse variance weighted (fixed effects)	15	0.0126857	0.0301513	0.673948	0.77625
NA	ieu-b-5086	IL1b	IL1b	|| id:ieu-b-5086	Maximum likelihood	15	0.0126975	0.0305563	0.677744
NA	ieu-b-5086	IL1b	IL1b	|| id:ieu-b-5086	Simple median	15	0.017721	0.042466	0.676461
NA	ieu-b-5086	IL1b	IL1b	|| id:ieu-b-5086	Weighted median	15	-0.00927815	0.0415418	0.823267
NA	ieu-b-5086	IL1b	IL1b	|| id:ieu-b-5086	MR Egger	15	-0.0625181	0.0685098	0.378096		0.243234
NA	ieu-b-5088	IL1b	IL1b	|| id:ieu-b-5088	Inverse variance weighted (fixed effects)	6	-0.103319	0.112061	0.356533	0.35833
NA	ieu-b-5088	IL1b	IL1b	|| id:ieu-b-5088	Maximum likelihood	6	-0.111045	0.117981	0.346599
NA	ieu-b-5088	IL1b	IL1b	|| id:ieu-b-5088	Simple median	6	-0.136654	0.157301	0.384989
NA	ieu-b-5088	IL1b	IL1b	|| id:ieu-b-5088	Weighted median	6	-0.0186318	0.153669	0.903496
NA	ieu-b-5088	IL1b	IL1b	|| id:ieu-b-5088	MR Egger	6	0.233615	0.240076	0.385612		0.187718
NA	ieu-b-4980	IL1ra	IL1ra	|| id:ieu-b-4980	Inverse variance weighted (fixed effects)	9	-0.201711	0.123995	0.103786	0.914877
NA	ieu-b-4980	IL1ra	IL1ra	|| id:ieu-b-4980	Maximum likelihood	9	-0.202668	0.125318	0.105828
NA	ieu-b-4980	IL1ra	IL1ra	|| id:ieu-b-4980	Simple median	9	-0.271777	0.165095	0.0997257
NA	ieu-b-4980	IL1ra	IL1ra	|| id:ieu-b-4980	Weighted median	9	-0.276311	0.162053	0.0881832
NA	ieu-b-4980	IL1ra	IL1ra	|| id:ieu-b-4980	MR Egger	9	-0.199656	0.26859	0.481469		0.993359
NA	ieu-b-4981	IL1ra	IL1ra	|| id:ieu-b-4981	Inverse variance weighted (fixed effects)	7	0.022697	0.0211628	0.283497	0.317891
NA	ieu-b-4981	IL1ra	IL1ra	|| id:ieu-b-4981	Maximum likelihood	7	0.0235535	0.0218372	0.280768
NA	ieu-b-4981	IL1ra	IL1ra	|| id:ieu-b-4981	Simple median	7	0.00742307	0.0289116	0.797372
NA	ieu-b-4981	IL1ra	IL1ra	|| id:ieu-b-4981	Weighted median	7	0.00332626	0.0273541	0.903216
NA	ieu-b-4981	IL1ra	IL1ra	|| id:ieu-b-4981	MR Egger	7	0.015645	0.074594	0.842152		0.923945
NA	ieu-b-4982	IL1ra	IL1ra	|| id:ieu-b-4982	Inverse variance weighted (fixed effects)	4	-0.0538533	0.0749884	0.472662	0.258618
NA	ieu-b-4982	IL1ra	IL1ra	|| id:ieu-b-4982	Maximum likelihood	4	-0.0557964	0.0767942	0.467489
NA	ieu-b-4982	IL1ra	IL1ra	|| id:ieu-b-4982	Simple median	4	-0.104674	0.0912477	0.251324
NA	ieu-b-4982	IL1ra	IL1ra	|| id:ieu-b-4982	Weighted median	4	-0.0353416	0.102878	0.731201
NA	ieu-b-4982	IL1ra	IL1ra	|| id:ieu-b-4982	MR Egger	4	-0.0987892	0.259606	0.740163		0.867241
NA	ieu-b-5086	IL1ra	IL1ra	|| id:ieu-b-5086	Inverse variance weighted (fixed effects)	14	0.0174524	0.0381267	0.647134	0.430059
NA	ieu-b-5086	IL1ra	IL1ra	|| id:ieu-b-5086	Maximum likelihood	14	0.0177987	0.0389494	0.647693
NA	ieu-b-5086	IL1ra	IL1ra	|| id:ieu-b-5086	Simple median	14	-0.0176778	0.0549959	0.747877
NA	ieu-b-5086	IL1ra	IL1ra	|| id:ieu-b-5086	Weighted median	14	-0.0193512	0.0519552	0.709551
NA	ieu-b-5086	IL1ra	IL1ra	|| id:ieu-b-5086	MR Egger	14	0.0605989	0.0900864	0.513899		0.603678
NA	ieu-b-5088	IL1ra	IL1ra	|| id:ieu-b-5088	Inverse variance weighted (fixed effects)	6	0.0935386	0.141393	0.50826	0.270193
NA	ieu-b-5088	IL1ra	IL1ra	|| id:ieu-b-5088	Maximum likelihood	6	0.0977448	0.144101	0.497577
NA	ieu-b-5088	IL1ra	IL1ra	|| id:ieu-b-5088	Simple median	6	-0.0501301	0.190205	0.79212
NA	ieu-b-5088	IL1ra	IL1ra	|| id:ieu-b-5088	Weighted median	6	0.0202115	0.194055	0.917048
NA	ieu-b-5088	IL1ra	IL1ra	|| id:ieu-b-5088	MR Egger	6	0.684356	0.303224	0.0869755		0.0923882
NA	ieu-b-4980	IL2	IL2	|| id:ieu-b-4980	Inverse variance weighted (fixed effects)	9	-0.00736328	0.126591	0.953617	0.983777
NA	ieu-b-4980	IL2	IL2	|| id:ieu-b-4980	Maximum likelihood	9	-0.00746305	0.127121	0.953185
NA	ieu-b-4980	IL2	IL2	|| id:ieu-b-4980	Simple median	9	-0.0394484	0.162576	0.808279
NA	ieu-b-4980	IL2	IL2	|| id:ieu-b-4980	Weighted median	9	-0.045512	0.157602	0.772752
NA	ieu-b-4980	IL2	IL2	|| id:ieu-b-4980	MR Egger	9	-0.0108443	0.274249	0.969563		0.988983
NA	ieu-b-4981	IL2	IL2	|| id:ieu-b-4981	Inverse variance weighted (multiplicative random effects)	7	0.0161725	0.0322955	0.616535	0.0365396
NA	ieu-b-4981	IL2	IL2	|| id:ieu-b-4981	Maximum likelihood	7	0.0171497	0.022652	0.448994
NA	ieu-b-4981	IL2	IL2	|| id:ieu-b-4981	Simple median	7	-0.0181158	0.0338546	0.592576
NA	ieu-b-4981	IL2	IL2	|| id:ieu-b-4981	Weighted median	7	-0.0196867	0.0287359	0.493287
NA	ieu-b-4981	IL2	IL2	|| id:ieu-b-4981	MR Egger	7	0.0617056	0.102841	0.574653		0.658008
NA	ieu-b-4982	IL2	IL2	|| id:ieu-b-4982	Inverse variance weighted (fixed effects)	3	0.0112288	0.086222	0.896384	0.475625
NA	ieu-b-4982	IL2	IL2	|| id:ieu-b-4982	Maximum likelihood	3	0.011426	0.087034	0.895552
NA	ieu-b-4982	IL2	IL2	|| id:ieu-b-4982	Simple median	3	-0.0434813	0.114334	0.703721
NA	ieu-b-4982	IL2	IL2	|| id:ieu-b-4982	Weighted median	3	-0.0157515	0.098292	0.872683
NA	ieu-b-4982	IL2	IL2	|| id:ieu-b-4982	MR Egger	3	0.0998138	0.212859	0.720857		0.722687
NA	ieu-b-5086	IL2	IL2	|| id:ieu-b-5086	Inverse variance weighted (fixed effects)	14	0.0327687	0.0389092	0.399685	0.099778
NA	ieu-b-5086	IL2	IL2	|| id:ieu-b-5086	Maximum likelihood	14	0.0348168	0.0403077	0.387711
NA	ieu-b-5086	IL2	IL2	|| id:ieu-b-5086	Simple median	14	0.0345623	0.062061	0.57759
NA	ieu-b-5086	IL2	IL2	|| id:ieu-b-5086	Weighted median	14	0.0370955	0.0603344	0.538666
NA	ieu-b-5086	IL2	IL2	|| id:ieu-b-5086	MR Egger	14	0.0939167	0.112002	0.418126		0.554594
NA	ieu-b-5088	IL2	IL2	|| id:ieu-b-5088	Inverse variance weighted (fixed effects)	6	0.0199434	0.144429	0.890173	0.378676
NA	ieu-b-5088	IL2	IL2	|| id:ieu-b-5088	Maximum likelihood	6	0.0206172	0.146816	0.888322
NA	ieu-b-5088	IL2	IL2	|| id:ieu-b-5088	Simple median	6	0.0267188	0.188942	0.887544
NA	ieu-b-5088	IL2	IL2	|| id:ieu-b-5088	Weighted median	6	0.0796199	0.186875	0.670064
NA	ieu-b-5088	IL2	IL2	|| id:ieu-b-5088	MR Egger	6	0.493655	0.310687	0.18728		0.160154
NA	ieu-b-4980	IL2ra	IL2ra	|| id:ieu-b-4980	Inverse variance weighted (fixed effects)	9	-0.037328	0.117096	0.749893	0.925331
NA	ieu-b-4980	IL2ra	IL2ra	|| id:ieu-b-4980	Maximum likelihood	9	-0.0376597	0.11789	0.749388
NA	ieu-b-4980	IL2ra	IL2ra	|| id:ieu-b-4980	Simple median	9	-0.0433747	0.155813	0.780724
NA	ieu-b-4980	IL2ra	IL2ra	|| id:ieu-b-4980	Weighted median	9	-0.0497643	0.151217	0.742086
NA	ieu-b-4980	IL2ra	IL2ra	|| id:ieu-b-4980	MR Egger	9	-0.0811889	0.240381	0.745454		0.840454
NA	ieu-b-4981	IL2ra	IL2ra	|| id:ieu-b-4981	Inverse variance weighted (fixed effects)	7	0.0403321	0.0211248	0.0562319	0.616861
NA	ieu-b-4981	IL2ra	IL2ra	|| id:ieu-b-4981	Maximum likelihood	7	0.0412133	0.0215417	0.0557248
NA	ieu-b-4981	IL2ra	IL2ra	|| id:ieu-b-4981	Simple median	7	0.0244199	0.0302106	0.418905
NA	ieu-b-4981	IL2ra	IL2ra	|| id:ieu-b-4981	Weighted median	7	0.0407647	0.0288816	0.158114
NA	ieu-b-4981	IL2ra	IL2ra	|| id:ieu-b-4981	MR Egger	7	0.0979776	0.0625397	0.177978		0.372405
NA	ieu-b-4982	IL2ra	IL2ra	|| id:ieu-b-4982	Inverse variance weighted (fixed effects)	4	0.0148153	0.0743565	0.84207	0.717861
NA	ieu-b-4982	IL2ra	IL2ra	|| id:ieu-b-4982	Maximum likelihood	4	0.0149792	0.0747542	0.841184
NA	ieu-b-4982	IL2ra	IL2ra	|| id:ieu-b-4982	Simple median	4	-0.0253464	0.0892136	0.776327
NA	ieu-b-4982	IL2ra	IL2ra	|| id:ieu-b-4982	Weighted median	4	0.0203749	0.0903803	0.821641
NA	ieu-b-4982	IL2ra	IL2ra	|| id:ieu-b-4982	MR Egger	4	-0.000143984	0.182345	0.999442		0.936596
NA	ieu-b-5086	IL2ra	IL2ra	|| id:ieu-b-5086	Inverse variance weighted (fixed effects)	14	0.066338	0.0379471	0.0804345	0.804482
NA	ieu-b-5086	IL2ra	IL2ra	|| id:ieu-b-5086	Maximum likelihood	14	0.0676747	0.039194	0.0842288
NA	ieu-b-5086	IL2ra	IL2ra	|| id:ieu-b-5086	Simple median	14	0.102218	0.0567523	0.0716831
NA	ieu-b-5086	IL2ra	IL2ra	|| id:ieu-b-5086	Weighted median	14	0.0583049	0.0530474	0.27172
NA	ieu-b-5086	IL2ra	IL2ra	|| id:ieu-b-5086	MR Egger	14	-0.00519803	0.0864278	0.953032		0.375074
NA	ieu-b-5088	IL2ra	IL2ra	|| id:ieu-b-5088	Inverse variance weighted (fixed effects)	6	-0.193032	0.139823	0.167419	0.456845
NA	ieu-b-5088	IL2ra	IL2ra	|| id:ieu-b-5088	Maximum likelihood	6	-0.201444	0.145161	0.16522
NA	ieu-b-5088	IL2ra	IL2ra	|| id:ieu-b-5088	Simple median	6	-0.181623	0.188607	0.335562
NA	ieu-b-5088	IL2ra	IL2ra	|| id:ieu-b-5088	Weighted median	6	-0.130029	0.186613	0.485936
NA	ieu-b-5088	IL2ra	IL2ra	|| id:ieu-b-5088	MR Egger	6	0.0103011	0.301753	0.974403		0.488233
NA	ieu-b-4980	IL4	IL4	|| id:ieu-b-4980	Inverse variance weighted (fixed effects)	10	0.0594197	0.0818128	0.467662	0.418031
NA	ieu-b-4980	IL4	IL4	|| id:ieu-b-4980	Maximum likelihood	10	0.061544	0.0835472	0.461343
NA	ieu-b-4980	IL4	IL4	|| id:ieu-b-4980	Simple median	10	0.0467069	0.109635	0.670092
NA	ieu-b-4980	IL4	IL4	|| id:ieu-b-4980	Weighted median	10	0.0176431	0.113714	0.876701
NA	ieu-b-4980	IL4	IL4	|| id:ieu-b-4980	MR Egger	10	-0.013738	0.185597	0.942811		0.667539
NA	ieu-b-4981	IL4	IL4	|| id:ieu-b-4981	Inverse variance weighted (fixed effects)	7	0.0105199	0.0142043	0.458925	0.185895
NA	ieu-b-4981	IL4	IL4	|| id:ieu-b-4981	Maximum likelihood	7	0.0110749	0.0148155	0.454749
NA	ieu-b-4981	IL4	IL4	|| id:ieu-b-4981	Simple median	7	0.0293722	0.0233846	0.209098
NA	ieu-b-4981	IL4	IL4	|| id:ieu-b-4981	Weighted median	7	0.0143849	0.0207009	0.487123
NA	ieu-b-4981	IL4	IL4	|| id:ieu-b-4981	MR Egger	7	-0.0138247	0.0548994	0.811204		0.657641
NA	ieu-b-4982	IL4	IL4	|| id:ieu-b-4982	Inverse variance weighted (fixed effects)	4	-0.0320059	0.050797	0.528645	0.529608
NA	ieu-b-4982	IL4	IL4	|| id:ieu-b-4982	Maximum likelihood	4	-0.0326336	0.0514357	0.525785
NA	ieu-b-4982	IL4	IL4	|| id:ieu-b-4982	Simple median	4	-0.0446625	0.0623765	0.473983
NA	ieu-b-4982	IL4	IL4	|| id:ieu-b-4982	Weighted median	4	-0.035925	0.0649201	0.580009
NA	ieu-b-4982	IL4	IL4	|| id:ieu-b-4982	MR Egger	4	0.0243892	0.126231	0.864637		0.673794
NA	ieu-b-5086	IL4	IL4	|| id:ieu-b-5086	Inverse variance weighted (fixed effects)	14	-0.00127721	0.0255218	0.960088	0.213774
NA	ieu-b-5086	IL4	IL4	|| id:ieu-b-5086	Maximum likelihood	14	-0.00139719	0.0264831	0.957925
NA	ieu-b-5086	IL4	IL4	|| id:ieu-b-5086	Simple median	14	0.0650932	0.0378972	0.085865
NA	ieu-b-5086	IL4	IL4	|| id:ieu-b-5086	Weighted median	14	-0.0112732	0.0365533	0.757774
NA	ieu-b-5086	IL4	IL4	|| id:ieu-b-5086	MR Egger	14	-0.0839281	0.0628018	0.206208		0.168185
NA	ieu-b-5088	IL4	IL4	|| id:ieu-b-5088	Inverse variance weighted (fixed effects)	6	-0.00682521	0.0942952	0.942298	0.962434
NA	ieu-b-5088	IL4	IL4	|| id:ieu-b-5088	Maximum likelihood	6	-0.00684286	0.0945983	0.942335
NA	ieu-b-5088	IL4	IL4	|| id:ieu-b-5088	Simple median	6	-0.0531304	0.112886	0.637886
NA	ieu-b-5088	IL4	IL4	|| id:ieu-b-5088	Weighted median	6	-0.026829	0.114991	0.815518
NA	ieu-b-5088	IL4	IL4	|| id:ieu-b-5088	MR Egger	6	0.0769466	0.198081	0.717466		0.655707
NA	ieu-b-4980	IL5	IL5	|| id:ieu-b-4980	Inverse variance weighted (fixed effects)	10	-0.164441	0.127043	0.195537	0.181214
NA	ieu-b-4980	IL5	IL5	|| id:ieu-b-4980	Maximum likelihood	10	-0.176614	0.131986	0.180855
NA	ieu-b-4980	IL5	IL5	|| id:ieu-b-4980	Simple median	10	-0.233069	0.201103	0.246475
NA	ieu-b-4980	IL5	IL5	|| id:ieu-b-4980	Weighted median	10	-0.139168	0.199047	0.484444
NA	ieu-b-4980	IL5	IL5	|| id:ieu-b-4980	MR Egger	10	-0.860229	0.274118	0.0138435		0.0210059
NA	ieu-b-4981	IL5	IL5	|| id:ieu-b-4981	Inverse variance weighted (fixed effects)	7	0.0305765	0.0220188	0.164938	0.23179
NA	ieu-b-4981	IL5	IL5	|| id:ieu-b-4981	Maximum likelihood	7	0.0317957	0.0225498	0.158533
NA	ieu-b-4981	IL5	IL5	|| id:ieu-b-4981	Simple median	7	0.00393059	0.0323592	0.903321
NA	ieu-b-4981	IL5	IL5	|| id:ieu-b-4981	Weighted median	7	0.00936161	0.0304491	0.7585
NA	ieu-b-4981	IL5	IL5	|| id:ieu-b-4981	MR Egger	7	0.0703486	0.0810486	0.425096		0.624541
NA	ieu-b-4982	IL5	IL5	|| id:ieu-b-4982	Inverse variance weighted (fixed effects)	3	-0.236337	0.0884745	0.00755695	0.744144
NA	ieu-b-4982	IL5	IL5	|| id:ieu-b-4982	Maximum likelihood	3	-0.236346	0.0920916	0.0102753
NA	ieu-b-4982	IL5	IL5	|| id:ieu-b-4982	Simple median	3	-0.229659	0.124118	0.0642671
NA	ieu-b-4982	IL5	IL5	|| id:ieu-b-4982	Weighted median	3	-0.242286	0.1077	0.024472
NA	ieu-b-4982	IL5	IL5	|| id:ieu-b-4982	MR Egger	3	-0.120268	0.199161	0.654147		0.632844
NA	ieu-b-5086	IL5	IL5	|| id:ieu-b-5086	Inverse variance weighted (fixed effects)	13	-0.0247045	0.0398106	0.534896	0.454775
NA	ieu-b-5086	IL5	IL5	|| id:ieu-b-5086	Maximum likelihood	13	-0.0258202	0.0405862	0.524657
NA	ieu-b-5086	IL5	IL5	|| id:ieu-b-5086	Simple median	13	-0.00731996	0.0598273	0.902621
NA	ieu-b-5086	IL5	IL5	|| id:ieu-b-5086	Weighted median	13	-0.0205023	0.0570055	0.719105
NA	ieu-b-5086	IL5	IL5	|| id:ieu-b-5086	MR Egger	13	-0.0456663	0.094405	0.638065		0.809546
NA	ieu-b-5088	IL5	IL5	|| id:ieu-b-5088	Inverse variance weighted (fixed effects)	6	0.0393424	0.146231	0.787896	0.24663
NA	ieu-b-5088	IL5	IL5	|| id:ieu-b-5088	Maximum likelihood	6	0.0404789	0.148852	0.785668
NA	ieu-b-5088	IL5	IL5	|| id:ieu-b-5088	Simple median	6	0.147316	0.186685	0.430044
NA	ieu-b-5088	IL5	IL5	|| id:ieu-b-5088	Weighted median	6	0.117096	0.191575	0.541046
NA	ieu-b-5088	IL5	IL5	|| id:ieu-b-5088	MR Egger	6	0.348589	0.365321	0.394017		0.392837
NA	ieu-b-4980	IL6	IL6	|| id:ieu-b-4980	Inverse variance weighted (fixed effects)	9	-0.0445368	0.0827883	0.590604	0.521882
NA	ieu-b-4980	IL6	IL6	|| id:ieu-b-4980	Maximum likelihood	9	-0.0459248	0.0842529	0.585697
NA	ieu-b-4980	IL6	IL6	|| id:ieu-b-4980	Simple median	9	-0.0782647	0.117496	0.505345
NA	ieu-b-4980	IL6	IL6	|| id:ieu-b-4980	Weighted median	9	-0.0772417	0.119599	0.518383
NA	ieu-b-4980	IL6	IL6	|| id:ieu-b-4980	MR Egger	9	-0.0982909	0.17894	0.599878		0.744554
NA	ieu-b-4981	IL6	IL6	|| id:ieu-b-4981	Inverse variance weighted (fixed effects)	7	0.0149705	0.0141435	0.28984	0.535062
NA	ieu-b-4981	IL6	IL6	|| id:ieu-b-4981	Maximum likelihood	7	0.0154054	0.0145369	0.289261
NA	ieu-b-4981	IL6	IL6	|| id:ieu-b-4981	Simple median	7	0.00905321	0.0204516	0.658008
NA	ieu-b-4981	IL6	IL6	|| id:ieu-b-4981	Weighted median	7	0.00129126	0.0175301	0.941281
NA	ieu-b-4981	IL6	IL6	|| id:ieu-b-4981	MR Egger	7	0.0166069	0.0424546	0.711786		0.968948
NA	ieu-b-4982	IL6	IL6	|| id:ieu-b-4982	Inverse variance weighted (fixed effects)	4	-0.0128135	0.0506272	0.800194	0.422182
NA	ieu-b-4982	IL6	IL6	|| id:ieu-b-4982	Maximum likelihood	4	-0.0131469	0.0513365	0.79788
NA	ieu-b-4982	IL6	IL6	|| id:ieu-b-4982	Simple median	4	-0.0101658	0.0663291	0.878191
NA	ieu-b-4982	IL6	IL6	|| id:ieu-b-4982	Weighted median	4	0.00826097	0.0652802	0.899299
NA	ieu-b-4982	IL6	IL6	|| id:ieu-b-4982	MR Egger	4	0.00734119	0.148199	0.964994		0.895521
NA	ieu-b-5086	IL6	IL6	|| id:ieu-b-5086	Inverse variance weighted (fixed effects)	14	0.0134785	0.0253987	0.595642	0.0687964
NA	ieu-b-5086	IL6	IL6	|| id:ieu-b-5086	Maximum likelihood	14	0.013995	0.0265911	0.598677
NA	ieu-b-5086	IL6	IL6	|| id:ieu-b-5086	Simple median	14	0.0508485	0.0395855	0.198959
NA	ieu-b-5086	IL6	IL6	|| id:ieu-b-5086	Weighted median	14	-0.030106	0.0370673	0.416678
NA	ieu-b-5086	IL6	IL6	|| id:ieu-b-5086	MR Egger	14	-0.0339603	0.0749148	0.658407		0.493773
NA	ieu-b-5088	IL6	IL6	|| id:ieu-b-5088	Inverse variance weighted (fixed effects)	6	0.0495244	0.0938967	0.597892	0.88238
NA	ieu-b-5088	IL6	IL6	|| id:ieu-b-5088	Maximum likelihood	6	0.0503636	0.095122	0.596484
NA	ieu-b-5088	IL6	IL6	|| id:ieu-b-5088	Simple median	6	0.0797199	0.123176	0.5175
NA	ieu-b-5088	IL6	IL6	|| id:ieu-b-5088	Weighted median	6	0.00226967	0.116157	0.984411
NA	ieu-b-5088	IL6	IL6	|| id:ieu-b-5088	MR Egger	6	-0.0796911	0.196764	0.706196		0.496429
NA	ieu-b-4980	IL7	IL7	|| id:ieu-b-4980	Inverse variance weighted (fixed effects)	8	-0.0955033	0.131853	0.468872	0.218075
NA	ieu-b-4980	IL7	IL7	|| id:ieu-b-4980	Maximum likelihood	8	-0.1005	0.135651	0.458773
NA	ieu-b-4980	IL7	IL7	|| id:ieu-b-4980	Simple median	8	-0.10319	0.171177	0.546625
NA	ieu-b-4980	IL7	IL7	|| id:ieu-b-4980	Weighted median	8	-0.102993	0.174697	0.555489
NA	ieu-b-4980	IL7	IL7	|| id:ieu-b-4980	MR Egger	8	-0.461965	0.339599	0.222612		0.275023
NA	ieu-b-4981	IL7	IL7	|| id:ieu-b-4981	Inverse variance weighted (fixed effects)	7	0.00929389	0.0218439	0.670496	0.33156
NA	ieu-b-4981	IL7	IL7	|| id:ieu-b-4981	Maximum likelihood	7	0.00945582	0.0221034	0.668797
NA	ieu-b-4981	IL7	IL7	|| id:ieu-b-4981	Simple median	7	-0.0106381	0.0293288	0.716816
NA	ieu-b-4981	IL7	IL7	|| id:ieu-b-4981	Weighted median	7	0.00784728	0.0279852	0.779164
NA	ieu-b-4981	IL7	IL7	|| id:ieu-b-4981	MR Egger	7	0.0412195	0.0743843	0.603351		0.667525
NA	ieu-b-4982	IL7	IL7	|| id:ieu-b-4982	Inverse variance weighted (fixed effects)	3	-0.174034	0.0873535	0.0463385	0.984958
NA	ieu-b-4982	IL7	IL7	|| id:ieu-b-4982	Maximum likelihood	3	-0.17434	0.0901268	0.0530662
NA	ieu-b-4982	IL7	IL7	|| id:ieu-b-4982	Simple median	3	-0.176308	0.111114	0.112573
NA	ieu-b-4982	IL7	IL7	|| id:ieu-b-4982	Weighted median	3	-0.170821	0.0989222	0.0842
NA	ieu-b-4982	IL7	IL7	|| id:ieu-b-4982	MR Egger	3	-0.200277	0.196032	0.493182		0.905503
NA	ieu-b-5086	IL7	IL7	|| id:ieu-b-5086	Inverse variance weighted (fixed effects)	14	0.0136903	0.0392755	0.727412	0.997559
NA	ieu-b-5086	IL7	IL7	|| id:ieu-b-5086	Maximum likelihood	14	0.0137931	0.0394919	0.726892
NA	ieu-b-5086	IL7	IL7	|| id:ieu-b-5086	Simple median	14	0.0108149	0.0504659	0.830311
NA	ieu-b-5086	IL7	IL7	|| id:ieu-b-5086	Weighted median	14	0.00760178	0.049724	0.878493
NA	ieu-b-5086	IL7	IL7	|| id:ieu-b-5086	MR Egger	14	0.0170449	0.0894736	0.8521		0.967401
NA	ieu-b-5088	IL7	IL7	|| id:ieu-b-5088	Inverse variance weighted (fixed effects)	6	-0.10257	0.146118	0.482698	0.335601
NA	ieu-b-5088	IL7	IL7	|| id:ieu-b-5088	Maximum likelihood	6	-0.10608	0.148304	0.474431
NA	ieu-b-5088	IL7	IL7	|| id:ieu-b-5088	Simple median	6	-0.0905743	0.195967	0.643945
NA	ieu-b-5088	IL7	IL7	|| id:ieu-b-5088	Weighted median	6	-0.151904	0.208595	0.466478
NA	ieu-b-5088	IL7	IL7	|| id:ieu-b-5088	MR Egger	6	0.0259734	0.369666	0.947358		0.714776
NA	ieu-b-4980	IL8	IL8	|| id:ieu-b-4980	Inverse variance weighted (fixed effects)	11	-0.0686992	0.114465	0.548389	0.615641
NA	ieu-b-4980	IL8	IL8	|| id:ieu-b-4980	Maximum likelihood	11	-0.0697395	0.117066	0.551356
NA	ieu-b-4980	IL8	IL8	|| id:ieu-b-4980	Simple median	11	-0.154398	0.169595	0.362616
NA	ieu-b-4980	IL8	IL8	|| id:ieu-b-4980	Weighted median	11	-0.106273	0.162698	0.513632
NA	ieu-b-4980	IL8	IL8	|| id:ieu-b-4980	MR Egger	11	-0.319305	0.227556	0.194105		0.234496
NA	ieu-b-4981	IL8	IL8	|| id:ieu-b-4981	Inverse variance weighted (fixed effects)	7	0.0385988	0.021526	0.0729532	0.349073
NA	ieu-b-4981	IL8	IL8	|| id:ieu-b-4981	Maximum likelihood	7	0.0392167	0.0219596	0.0741219
NA	ieu-b-4981	IL8	IL8	|| id:ieu-b-4981	Simple median	7	0.0108165	0.032265	0.737446
NA	ieu-b-4981	IL8	IL8	|| id:ieu-b-4981	Weighted median	7	0.0295449	0.0292502	0.312459
NA	ieu-b-4981	IL8	IL8	|| id:ieu-b-4981	MR Egger	7	0.0422496	0.0740424	0.592948		0.960268
NA	ieu-b-4982	IL8	IL8	|| id:ieu-b-4982	Inverse variance weighted (fixed effects)	4	-0.0614575	0.076161	0.4197	0.782355
NA	ieu-b-4982	IL8	IL8	|| id:ieu-b-4982	Maximum likelihood	4	-0.0620332	0.076779	0.419123
NA	ieu-b-4982	IL8	IL8	|| id:ieu-b-4982	Simple median	4	-0.0951098	0.0917114	0.29971
NA	ieu-b-4982	IL8	IL8	|| id:ieu-b-4982	Weighted median	4	-0.0844215	0.0953911	0.376155
NA	ieu-b-4982	IL8	IL8	|| id:ieu-b-4982	MR Egger	4	-0.0156674	0.18751	0.941021		0.814321
NA	ieu-b-5086	IL8	IL8	|| id:ieu-b-5086	Inverse variance weighted (fixed effects)	13	0.0184867	0.0388421	0.634114	0.995135
NA	ieu-b-5086	IL8	IL8	|| id:ieu-b-5086	Maximum likelihood	13	0.0187808	0.0390361	0.630435
NA	ieu-b-5086	IL8	IL8	|| id:ieu-b-5086	Simple median	13	-0.00225708	0.0522252	0.965528
NA	ieu-b-5086	IL8	IL8	|| id:ieu-b-5086	Weighted median	13	0.00661828	0.0495695	0.893786
NA	ieu-b-5086	IL8	IL8	|| id:ieu-b-5086	MR Egger	13	-0.000568513	0.0887968	0.995006		0.815776
NA	ieu-b-5088	IL8	IL8	|| id:ieu-b-5088	Inverse variance weighted (fixed effects)	6	0.0873794	0.143985	0.543942	0.672331
NA	ieu-b-5088	IL8	IL8	|| id:ieu-b-5088	Maximum likelihood	6	0.0890349	0.145851	0.541563
NA	ieu-b-5088	IL8	IL8	|| id:ieu-b-5088	Simple median	6	0.0481113	0.177113	0.785898
NA	ieu-b-5088	IL8	IL8	|| id:ieu-b-5088	Weighted median	6	0.0426343	0.186495	0.819173
NA	ieu-b-5088	IL8	IL8	|| id:ieu-b-5088	MR Egger	6	0.29058	0.31187	0.404217		0.503365
NA	ieu-b-4980	IL9	IL9	|| id:ieu-b-4980	Inverse variance weighted (fixed effects)	9	-0.157646	0.124433	0.205183	0.83645
NA	ieu-b-4980	IL9	IL9	|| id:ieu-b-4980	Maximum likelihood	9	-0.159511	0.126058	0.205735
NA	ieu-b-4980	IL9	IL9	|| id:ieu-b-4980	Simple median	9	-0.148781	0.161016	0.355479
NA	ieu-b-4980	IL9	IL9	|| id:ieu-b-4980	Weighted median	9	-0.156718	0.161916	0.333098
NA	ieu-b-4980	IL9	IL9	|| id:ieu-b-4980	MR Egger	9	-0.411911	0.271245	0.172659		0.326491
NA	ieu-b-4981	IL9	IL9	|| id:ieu-b-4981	Inverse variance weighted (fixed effects)	7	0.0215684	0.0212362	0.309797	0.412364
NA	ieu-b-4981	IL9	IL9	|| id:ieu-b-4981	Maximum likelihood	7	0.0221134	0.021546	0.304734
NA	ieu-b-4981	IL9	IL9	|| id:ieu-b-4981	Simple median	7	-0.00501941	0.0308273	0.870657
NA	ieu-b-4981	IL9	IL9	|| id:ieu-b-4981	Weighted median	7	0.0156706	0.0267169	0.557511
NA	ieu-b-4981	IL9	IL9	|| id:ieu-b-4981	MR Egger	7	0.0312139	0.0694957	0.672123		0.888576
NA	ieu-b-4982	IL9	IL9	|| id:ieu-b-4982	Inverse variance weighted (fixed effects)	4	-0.11515	0.0747526	0.123458	0.063482
NA	ieu-b-4982	IL9	IL9	|| id:ieu-b-4982	Maximum likelihood	4	-0.122247	0.0775499	0.114941
NA	ieu-b-4982	IL9	IL9	|| id:ieu-b-4982	Simple median	4	-0.14535	0.10669	0.173083
NA	ieu-b-4982	IL9	IL9	|| id:ieu-b-4982	Weighted median	4	-0.153812	0.105854	0.146208
NA	ieu-b-4982	IL9	IL9	|| id:ieu-b-4982	MR Egger	4	0.171273	0.268478	0.588808		0.362775
NA	ieu-b-5086	IL9	IL9	|| id:ieu-b-5086	Inverse variance weighted (fixed effects)	14	0.0489193	0.0381904	0.200217	0.50474
NA	ieu-b-5086	IL9	IL9	|| id:ieu-b-5086	Maximum likelihood	14	0.0504808	0.0394465	0.200641
NA	ieu-b-5086	IL9	IL9	|| id:ieu-b-5086	Simple median	14	0.0864975	0.055216	0.117225
NA	ieu-b-5086	IL9	IL9	|| id:ieu-b-5086	Weighted median	14	0.0526886	0.0560715	0.347388
NA	ieu-b-5086	IL9	IL9	|| id:ieu-b-5086	MR Egger	14	0.0404838	0.0879407	0.653493		0.916737
NA	ieu-b-5088	IL9	IL9	|| id:ieu-b-5088	Inverse variance weighted (fixed effects)	6	0.00344722	0.141013	0.980497	0.616171
NA	ieu-b-5088	IL9	IL9	|| id:ieu-b-5088	Maximum likelihood	6	0.00356738	0.143274	0.980135
NA	ieu-b-5088	IL9	IL9	|| id:ieu-b-5088	Simple median	6	0.0108828	0.18454	0.952974
NA	ieu-b-5088	IL9	IL9	|| id:ieu-b-5088	Weighted median	6	-0.156134	0.183672	0.395285
NA	ieu-b-5088	IL9	IL9	|| id:ieu-b-5088	MR Egger	6	-0.0832642	0.301119	0.795851		0.76083
NA	ieu-b-4980	IP10	IP10	|| id:ieu-b-4980	Inverse variance weighted (fixed effects)	10	-0.0490533	0.115497	0.671044	0.291438
NA	ieu-b-4980	IP10	IP10	|| id:ieu-b-4980	Maximum likelihood	10	-0.0507312	0.118888	0.669587
NA	ieu-b-4980	IP10	IP10	|| id:ieu-b-4980	Simple median	10	-0.206827	0.173126	0.232219
NA	ieu-b-4980	IP10	IP10	|| id:ieu-b-4980	Weighted median	10	-0.185779	0.164661	0.259214
NA	ieu-b-4980	IP10	IP10	|| id:ieu-b-4980	MR Egger	10	0.0240378	0.273203	0.932051		0.767076
NA	ieu-b-4981	IP10	IP10	|| id:ieu-b-4981	Inverse variance weighted (fixed effects)	7	-0.0129154	0.0210875	0.54023	0.553889
NA	ieu-b-4981	IP10	IP10	|| id:ieu-b-4981	Maximum likelihood	7	-0.0136813	0.0216741	0.527892
NA	ieu-b-4981	IP10	IP10	|| id:ieu-b-4981	Simple median	7	-0.00876629	0.0313511	0.779772
NA	ieu-b-4981	IP10	IP10	|| id:ieu-b-4981	Weighted median	7	-0.00179731	0.0275968	0.948072
NA	ieu-b-4981	IP10	IP10	|| id:ieu-b-4981	MR Egger	7	0.0317261	0.062646	0.634087		0.483307
NA	ieu-b-4982	IP10	IP10	|| id:ieu-b-4982	Inverse variance weighted (fixed effects)	4	-0.0729419	0.0743708	0.326698	0.175031
NA	ieu-b-4982	IP10	IP10	|| id:ieu-b-4982	Maximum likelihood	4	-0.0770865	0.0774754	0.319746
NA	ieu-b-4982	IP10	IP10	|| id:ieu-b-4982	Simple median	4	-0.0318159	0.0957208	0.7396
NA	ieu-b-4982	IP10	IP10	|| id:ieu-b-4982	Weighted median	4	0.027819	0.0957516	0.771408
NA	ieu-b-4982	IP10	IP10	|| id:ieu-b-4982	MR Egger	4	-0.15203	0.280257	0.641862		0.786467
NA	ieu-b-5086	IP10	IP10	|| id:ieu-b-5086	Inverse variance weighted (fixed effects)	14	0.0489732	0.037914	0.196464	0.842003
NA	ieu-b-5086	IP10	IP10	|| id:ieu-b-5086	Maximum likelihood	14	0.0500686	0.0384175	0.192481
NA	ieu-b-5086	IP10	IP10	|| id:ieu-b-5086	Simple median	14	0.0332203	0.0522473	0.524889
NA	ieu-b-5086	IP10	IP10	|| id:ieu-b-5086	Weighted median	14	0.041185	0.0512861	0.421949
NA	ieu-b-5086	IP10	IP10	|| id:ieu-b-5086	MR Egger	14	0.166111	0.0865124	0.0789296		0.157838
NA	ieu-b-5088	IP10	IP10	|| id:ieu-b-5088	Inverse variance weighted (fixed effects)	6	0.0239268	0.140595	0.864867	0.681138
NA	ieu-b-5088	IP10	IP10	|| id:ieu-b-5088	Maximum likelihood	6	0.0242081	0.142033	0.864664
NA	ieu-b-5088	IP10	IP10	|| id:ieu-b-5088	Simple median	6	-0.0461503	0.171583	0.787955
NA	ieu-b-5088	IP10	IP10	|| id:ieu-b-5088	Weighted median	6	-0.0466314	0.185102	0.801101
NA	ieu-b-5088	IP10	IP10	|| id:ieu-b-5088	MR Egger	6	0.0922786	0.301287	0.77467		0.810212
NA	ieu-b-4980	MCP1	MCP1	|| id:ieu-b-4980	Inverse variance weighted (fixed effects)	8	0.0285874	0.0852017	0.737228	0.874657
NA	ieu-b-4980	MCP1	MCP1	|| id:ieu-b-4980	Maximum likelihood	8	0.0292663	0.0860545	0.733789
NA	ieu-b-4980	MCP1	MCP1	|| id:ieu-b-4980	Simple median	8	0.0109521	0.103537	0.915757
NA	ieu-b-4980	MCP1	MCP1	|| id:ieu-b-4980	Weighted median	8	0.0123109	0.109296	0.910317
NA	ieu-b-4980	MCP1	MCP1	|| id:ieu-b-4980	MR Egger	8	-0.115939	0.194152	0.572235		0.439133
NA	ieu-b-4981	MCP1	MCP1	|| id:ieu-b-4981	Inverse variance weighted (fixed effects)	7	0.000867445	0.0140701	0.95084	0.803142
NA	ieu-b-4981	MCP1	MCP1	|| id:ieu-b-4981	Maximum likelihood	7	0.000879314	0.0141887	0.950585
NA	ieu-b-4981	MCP1	MCP1	|| id:ieu-b-4981	Simple median	7	-0.00242982	0.0201288	0.903918
NA	ieu-b-4981	MCP1	MCP1	|| id:ieu-b-4981	Weighted median	7	0.00182165	0.0179596	0.919208
NA	ieu-b-4981	MCP1	MCP1	|| id:ieu-b-4981	MR Egger	7	0.0238734	0.0418892	0.593385		0.585142
NA	ieu-b-4982	MCP1	MCP1	|| id:ieu-b-4982	Inverse variance weighted (fixed effects)	4	-0.0768862	0.049898	0.123349	0.0893745
NA	ieu-b-4982	MCP1	MCP1	|| id:ieu-b-4982	Maximum likelihood	4	-0.0814019	0.05166	0.115089
NA	ieu-b-4982	MCP1	MCP1	|| id:ieu-b-4982	Simple median	4	-0.112042	0.0663129	0.0911047
NA	ieu-b-4982	MCP1	MCP1	|| id:ieu-b-4982	Weighted median	4	-0.116713	0.0686558	0.0891364
NA	ieu-b-4982	MCP1	MCP1	|| id:ieu-b-4982	MR Egger	4	0.122877	0.15728	0.516443		0.29873
NA	ieu-b-5086	MCP1	MCP1	|| id:ieu-b-5086	Inverse variance weighted (fixed effects)	14	-0.00194235	0.0251971	0.938555	0.322814
NA	ieu-b-5086	MCP1	MCP1	|| id:ieu-b-5086	Maximum likelihood	14	-0.00202283	0.025731	0.937339
NA	ieu-b-5086	MCP1	MCP1	|| id:ieu-b-5086	Simple median	14	0.0189941	0.0372577	0.61019
NA	ieu-b-5086	MCP1	MCP1	|| id:ieu-b-5086	Weighted median	14	-0.0211882	0.0360675	0.556896
NA	ieu-b-5086	MCP1	MCP1	|| id:ieu-b-5086	MR Egger	14	-0.0747276	0.0586144	0.226476		0.191315
NA	ieu-b-5088	MCP1	MCP1	|| id:ieu-b-5088	Inverse variance weighted (fixed effects)	6	-0.00457963	0.0932696	0.960839	0.541986
NA	ieu-b-5088	MCP1	MCP1	|| id:ieu-b-5088	Maximum likelihood	6	-0.00471934	0.0945671	0.960198
NA	ieu-b-5088	MCP1	MCP1	|| id:ieu-b-5088	Simple median	6	0.0609356	0.115602	0.598113
NA	ieu-b-5088	MCP1	MCP1	|| id:ieu-b-5088	Weighted median	6	0.0495175	0.123918	0.689451
NA	ieu-b-5088	MCP1	MCP1	|| id:ieu-b-5088	MR Egger	6	0.155965	0.195408	0.469485		0.402738
NA	ieu-b-4980	MCP3	MCP3	|| id:ieu-b-4980	Inverse variance weighted (fixed effects)	5	-0.37603	0.300695	0.211104	0.0535347
NA	ieu-b-4980	MCP3	MCP3	|| id:ieu-b-4980	Maximum likelihood	5	-0.408317	0.313794	0.193181
NA	ieu-b-4980	MCP3	MCP3	|| id:ieu-b-4980	Simple median	5	-0.398862	0.464382	0.390391
NA	ieu-b-4980	MCP3	MCP3	|| id:ieu-b-4980	Weighted median	5	-0.418169	0.416582	0.315471
NA	ieu-b-4980	MCP3	MCP3	|| id:ieu-b-4980	MR Egger	5	0.868171	3.90601	0.838379		0.768992
NA	ieu-b-4981	MCP3	MCP3	|| id:ieu-b-4981	Inverse variance weighted (fixed effects)	5	0.00345039	0.0414744	0.933698	0.540341
NA	ieu-b-4981	MCP3	MCP3	|| id:ieu-b-4981	Maximum likelihood	5	0.00351221	0.0418821	0.933168
NA	ieu-b-4981	MCP3	MCP3	|| id:ieu-b-4981	Simple median	5	0.0357721	0.0585858	0.541469
NA	ieu-b-4981	MCP3	MCP3	|| id:ieu-b-4981	Weighted median	5	0.0141392	0.0507135	0.780394
NA	ieu-b-4981	MCP3	MCP3	|| id:ieu-b-4981	MR Egger	5	0.0194779	0.123752	0.88493		0.899191
NA	ieu-b-4982	MCP3	MCP3	|| id:ieu-b-4982	Inverse variance weighted (fixed effects)	3	-0.0169619	0.149834	0.909869	0.979171
NA	ieu-b-4982	MCP3	MCP3	|| id:ieu-b-4982	Maximum likelihood	3	-0.0169696	0.149899	0.909867
NA	ieu-b-4982	MCP3	MCP3	|| id:ieu-b-4982	Simple median	3	-0.00099957	0.188104	0.99576
NA	ieu-b-4982	MCP3	MCP3	|| id:ieu-b-4982	Weighted median	3	-0.000860767	0.168404	0.995922
NA	ieu-b-4982	MCP3	MCP3	|| id:ieu-b-4982	MR Egger	3	-0.0258916	0.453263	0.963674		0.986713
NA	ieu-b-5086	MCP3	MCP3	|| id:ieu-b-5086	Inverse variance weighted (fixed effects)	12	0.0125572	0.0726207	0.862719	0.150498
NA	ieu-b-5086	MCP3	MCP3	|| id:ieu-b-5086	Maximum likelihood	12	0.0132094	0.0744058	0.859091
NA	ieu-b-5086	MCP3	MCP3	|| id:ieu-b-5086	Simple median	12	0.000265897	0.100721	0.997894
NA	ieu-b-5086	MCP3	MCP3	|| id:ieu-b-5086	Weighted median	12	0.0520085	0.102553	0.612059
NA	ieu-b-5086	MCP3	MCP3	|| id:ieu-b-5086	MR Egger	12	0.0665423	0.22154	0.770052		0.794769
NA	ieu-b-5088	MCP3	MCP3	|| id:ieu-b-5088	Inverse variance weighted (fixed effects)	6	-0.0324383	0.257643	0.899808	0.755463
NA	ieu-b-5088	MCP3	MCP3	|| id:ieu-b-5088	Maximum likelihood	6	-0.0332391	0.26016	0.898336
NA	ieu-b-5088	MCP3	MCP3	|| id:ieu-b-5088	Simple median	6	-0.0847075	0.318577	0.790321
NA	ieu-b-5088	MCP3	MCP3	|| id:ieu-b-5088	Weighted median	6	0.0790568	0.336006	0.813988
NA	ieu-b-5088	MCP3	MCP3	|| id:ieu-b-5088	MR Egger	6	0.468749	0.545847	0.438891		0.356451
NA	ieu-b-4980	MCSF	MCSF	|| id:ieu-b-4980	Inverse variance weighted (fixed effects)	8	-0.00289567	0.155291	0.985123	0.0608227
NA	ieu-b-4980	MCSF	MCSF	|| id:ieu-b-4980	Maximum likelihood	8	-0.00305649	0.16171	0.98492
NA	ieu-b-4980	MCSF	MCSF	|| id:ieu-b-4980	Simple median	8	0.138092	0.225801	0.540826
NA	ieu-b-4980	MCSF	MCSF	|| id:ieu-b-4980	Weighted median	8	0.172182	0.220863	0.435632
NA	ieu-b-4980	MCSF	MCSF	|| id:ieu-b-4980	MR Egger	8	-0.313431	0.509553	0.561071		0.522542
NA	ieu-b-4981	MCSF	MCSF	|| id:ieu-b-4981	Inverse variance weighted (fixed effects)	7	0.0175741	0.0257628	0.495144	0.269004
NA	ieu-b-4981	MCSF	MCSF	|| id:ieu-b-4981	Maximum likelihood	7	0.0190647	0.0271787	0.483018
NA	ieu-b-4981	MCSF	MCSF	|| id:ieu-b-4981	Simple median	7	0.0338633	0.0412479	0.411663
NA	ieu-b-4981	MCSF	MCSF	|| id:ieu-b-4981	Weighted median	7	0.0146049	0.0357593	0.682963
NA	ieu-b-4981	MCSF	MCSF	|| id:ieu-b-4981	MR Egger	7	0.0140725	0.0946286	0.887592		0.970186
NA	ieu-b-4982	MCSF	MCSF	|| id:ieu-b-4982	Inverse variance weighted (fixed effects)	4	-0.010789	0.0903222	0.904919	0.556729
NA	ieu-b-4982	MCSF	MCSF	|| id:ieu-b-4982	Maximum likelihood	4	-0.0109903	0.0910889	0.903965
NA	ieu-b-4982	MCSF	MCSF	|| id:ieu-b-4982	Simple median	4	-0.00966903	0.112204	0.931329
NA	ieu-b-4982	MCSF	MCSF	|| id:ieu-b-4982	Weighted median	4	-0.00919637	0.111896	0.934499
NA	ieu-b-4982	MCSF	MCSF	|| id:ieu-b-4982	MR Egger	4	-0.032171	0.223147	0.898583		0.925872
NA	ieu-b-5086	MCSF	MCSF	|| id:ieu-b-5086	Inverse variance weighted (fixed effects)	13	0.0497237	0.0464329	0.284227	0.454692
NA	ieu-b-5086	MCSF	MCSF	|| id:ieu-b-5086	Maximum likelihood	13	0.0516259	0.0474754	0.27685
NA	ieu-b-5086	MCSF	MCSF	|| id:ieu-b-5086	Simple median	13	-0.00540468	0.0674425	0.936128
NA	ieu-b-5086	MCSF	MCSF	|| id:ieu-b-5086	Weighted median	13	-0.00541466	0.0671104	0.935694
NA	ieu-b-5086	MCSF	MCSF	|| id:ieu-b-5086	MR Egger	13	-0.0344082	0.106968	0.753734		0.40073
NA	ieu-b-5088	MCSF	MCSF	|| id:ieu-b-5088	Inverse variance weighted (multiplicative random effects)	6	-0.037534	0.318474	0.906182	0.00416
NA	ieu-b-5088	MCSF	MCSF	|| id:ieu-b-5088	Maximum likelihood	6	-0.0441845	0.187458	0.813663
NA	ieu-b-5088	MCSF	MCSF	|| id:ieu-b-5088	Simple median	6	-0.482495	0.275873	0.0802954
NA	ieu-b-5088	MCSF	MCSF	|| id:ieu-b-5088	Weighted median	6	-0.321406	0.302621	0.288203
NA	ieu-b-5088	MCSF	MCSF	|| id:ieu-b-5088	MR Egger	6	0.45794	0.704613	0.551183		0.470387
NA	ieu-b-4980	MIF	MIF	|| id:ieu-b-4980	Inverse variance weighted (fixed effects)	9	-0.00136676	0.119733	0.990892	0.928861
NA	ieu-b-4980	MIF	MIF	|| id:ieu-b-4980	Maximum likelihood	9	-0.00139422	0.120702	0.990784
NA	ieu-b-4980	MIF	MIF	|| id:ieu-b-4980	Simple median	9	-0.0327617	0.159943	0.837702
NA	ieu-b-4980	MIF	MIF	|| id:ieu-b-4980	Weighted median	9	-0.0175409	0.148327	0.905863
NA	ieu-b-4980	MIF	MIF	|| id:ieu-b-4980	MR Egger	9	0.0204019	0.245203	0.936019		0.921823
NA	ieu-b-4981	MIF	MIF	|| id:ieu-b-4981	Inverse variance weighted (fixed effects)	7	-0.0275676	0.0216651	0.203216	0.701482
NA	ieu-b-4981	MIF	MIF	|| id:ieu-b-4981	Maximum likelihood	7	-0.0280837	0.0220607	0.203011
NA	ieu-b-4981	MIF	MIF	|| id:ieu-b-4981	Simple median	7	-0.0369032	0.0304965	0.226248
NA	ieu-b-4981	MIF	MIF	|| id:ieu-b-4981	Weighted median	7	-0.0264363	0.0260983	0.311083
NA	ieu-b-4981	MIF	MIF	|| id:ieu-b-4981	MR Egger	7	0.0120646	0.0642964	0.858535		0.541587
NA	ieu-b-4982	MIF	MIF	|| id:ieu-b-4982	Inverse variance weighted (fixed effects)	4	-0.0564591	0.0761038	0.458167	0.0986036
NA	ieu-b-4982	MIF	MIF	|| id:ieu-b-4982	Maximum likelihood	4	-0.0594428	0.0782602	0.447521
NA	ieu-b-4982	MIF	MIF	|| id:ieu-b-4982	Simple median	4	0.0387757	0.0994585	0.696634
NA	ieu-b-4982	MIF	MIF	|| id:ieu-b-4982	Weighted median	4	-0.0207666	0.101564	0.837988
NA	ieu-b-4982	MIF	MIF	|| id:ieu-b-4982	MR Egger	4	-0.108584	0.327836	0.771967		0.877758
NA	ieu-b-5086	MIF	MIF	|| id:ieu-b-5086	Inverse variance weighted (fixed effects)	13	-0.0182842	0.0391325	0.64033	0.959964
NA	ieu-b-5086	MIF	MIF	|| id:ieu-b-5086	Maximum likelihood	13	-0.0182877	0.0396224	0.644404
NA	ieu-b-5086	MIF	MIF	|| id:ieu-b-5086	Simple median	13	-0.0337494	0.0534128	0.527479
NA	ieu-b-5086	MIF	MIF	|| id:ieu-b-5086	Weighted median	13	-0.0262353	0.0502533	0.601628
NA	ieu-b-5086	MIF	MIF	|| id:ieu-b-5086	MR Egger	13	0.0835421	0.0896912	0.371618		0.233147
NA	ieu-b-5088	MIF	MIF	|| id:ieu-b-5088	Inverse variance weighted (fixed effects)	6	0.182206	0.144167	0.206285	0.546614
NA	ieu-b-5088	MIF	MIF	|| id:ieu-b-5088	Maximum likelihood	6	0.188292	0.148642	0.205244
NA	ieu-b-5088	MIF	MIF	|| id:ieu-b-5088	Simple median	6	0.283154	0.187704	0.131425
NA	ieu-b-5088	MIF	MIF	|| id:ieu-b-5088	Weighted median	6	0.159886	0.186635	0.391624
NA	ieu-b-5088	MIF	MIF	|| id:ieu-b-5088	MR Egger	6	0.0996981	0.309463	0.763463		0.778194
NA	ieu-b-4980	MIG	MIG	|| id:ieu-b-4980	Inverse variance weighted (multiplicative random effects)	9	-0.0498194	0.175765	0.776836	0.0392085
NA	ieu-b-4980	MIG	MIG	|| id:ieu-b-4980	Maximum likelihood	9	-0.0550867	0.128568	0.668315
NA	ieu-b-4980	MIG	MIG	|| id:ieu-b-4980	Simple median	9	-0.0433747	0.195088	0.824054
NA	ieu-b-4980	MIG	MIG	|| id:ieu-b-4980	Weighted median	9	-0.155517	0.190133	0.413394
NA	ieu-b-4980	MIG	MIG	|| id:ieu-b-4980	MR Egger	9	-0.299279	0.394281	0.472603		0.499135
NA	ieu-b-4981	MIG	MIG	|| id:ieu-b-4981	Inverse variance weighted (fixed effects)	7	0.00182629	0.0210236	0.930776	0.994697
NA	ieu-b-4981	MIG	MIG	|| id:ieu-b-4981	Maximum likelihood	7	0.00182314	0.0210579	0.931007
NA	ieu-b-4981	MIG	MIG	|| id:ieu-b-4981	Simple median	7	-0.00254388	0.0280725	0.927796
NA	ieu-b-4981	MIG	MIG	|| id:ieu-b-4981	Weighted median	7	0.000785605	0.026563	0.976406
NA	ieu-b-4981	MIG	MIG	|| id:ieu-b-4981	MR Egger	7	0.0244259	0.06249	0.711988		0.71674
NA	ieu-b-4982	MIG	MIG	|| id:ieu-b-4982	Inverse variance weighted (fixed effects)	4	-0.104788	0.0741762	0.157745	0.121604
NA	ieu-b-4982	MIG	MIG	|| id:ieu-b-4982	Maximum likelihood	4	-0.110643	0.0776237	0.154049
NA	ieu-b-4982	MIG	MIG	|| id:ieu-b-4982	Simple median	4	-0.0223622	0.100025	0.823094
NA	ieu-b-4982	MIG	MIG	|| id:ieu-b-4982	Weighted median	4	-0.0251379	0.0968397	0.795186
NA	ieu-b-4982	MIG	MIG	|| id:ieu-b-4982	MR Egger	4	-0.049703	0.307032	0.886275		0.862394
NA	ieu-b-5086	MIG	MIG	|| id:ieu-b-5086	Inverse variance weighted (fixed effects)	14	0.0621099	0.037843	0.100745	0.916457
NA	ieu-b-5086	MIG	MIG	|| id:ieu-b-5086	Maximum likelihood	14	0.0639248	0.0387858	0.0993217
NA	ieu-b-5086	MIG	MIG	|| id:ieu-b-5086	Simple median	14	0.0652795	0.0516434	0.206214
NA	ieu-b-5086	MIG	MIG	|| id:ieu-b-5086	Weighted median	14	0.0161905	0.0493288	0.742749
NA	ieu-b-5086	MIG	MIG	|| id:ieu-b-5086	MR Egger	14	-0.0203859	0.0862851	0.817214		0.308331
NA	ieu-b-5088	MIG	MIG	|| id:ieu-b-5088	Inverse variance weighted (fixed effects)	6	-0.0921165	0.139934	0.510354	0.0632811
NA	ieu-b-5088	MIG	MIG	|| id:ieu-b-5088	Maximum likelihood	6	-0.0978719	0.143998	0.496709
NA	ieu-b-5088	MIG	MIG	|| id:ieu-b-5088	Simple median	6	-0.129343	0.192902	0.502533
NA	ieu-b-5088	MIG	MIG	|| id:ieu-b-5088	Weighted median	6	-0.16263	0.192945	0.399295
NA	ieu-b-5088	MIG	MIG	|| id:ieu-b-5088	MR Egger	6	-0.219349	0.478917	0.670721		0.778785
NA	ieu-b-4980	MIP1a	MIP1a	|| id:ieu-b-4980	Inverse variance weighted (fixed effects)	10	-0.0687152	0.123991	0.579444	0.939943
NA	ieu-b-4980	MIP1a	MIP1a	|| id:ieu-b-4980	Maximum likelihood	10	-0.0700023	0.12502	0.575529
NA	ieu-b-4980	MIP1a	MIP1a	|| id:ieu-b-4980	Simple median	10	-0.104992	0.154984	0.498129
NA	ieu-b-4980	MIP1a	MIP1a	|| id:ieu-b-4980	Weighted median	10	-0.137946	0.155745	0.375771
NA	ieu-b-4980	MIP1a	MIP1a	|| id:ieu-b-4980	MR Egger	10	-0.297288	0.266933	0.297741		0.361894
NA	ieu-b-4981	MIP1a	MIP1a	|| id:ieu-b-4981	Inverse variance weighted (fixed effects)	7	0.0372767	0.0215791	0.0840882	0.173357
NA	ieu-b-4981	MIP1a	MIP1a	|| id:ieu-b-4981	Maximum likelihood	7	0.0383434	0.0221336	0.0832087
NA	ieu-b-4981	MIP1a	MIP1a	|| id:ieu-b-4981	Simple median	7	0.00764679	0.0310074	0.805209
NA	ieu-b-4981	MIP1a	MIP1a	|| id:ieu-b-4981	Weighted median	7	0.0117512	0.0287305	0.68253
NA	ieu-b-4981	MIP1a	MIP1a	|| id:ieu-b-4981	MR Egger	7	0.0633715	0.0849496	0.489239		0.75741
NA	ieu-b-4982	MIP1a	MIP1a	|| id:ieu-b-4982	Inverse variance weighted (fixed effects)	4	-0.136967	0.0765852	0.0737068	0.383124
NA	ieu-b-4982	MIP1a	MIP1a	|| id:ieu-b-4982	Maximum likelihood	4	-0.140314	0.078346	0.0733006
NA	ieu-b-4982	MIP1a	MIP1a	|| id:ieu-b-4982	Simple median	4	-0.177877	0.0990444	0.0725053
NA	ieu-b-4982	MIP1a	MIP1a	|| id:ieu-b-4982	Weighted median	4	-0.184927	0.0974827	0.0578249
NA	ieu-b-4982	MIP1a	MIP1a	|| id:ieu-b-4982	MR Egger	4	0.084388	0.18927	0.699319		0.329269
NA	ieu-b-5086	MIP1a	MIP1a	|| id:ieu-b-5086	Inverse variance weighted (fixed effects)	13	0.037861	0.0389447	0.330965	0.891282
NA	ieu-b-5086	MIP1a	MIP1a	|| id:ieu-b-5086	Maximum likelihood	13	0.0387641	0.0393511	0.324583
NA	ieu-b-5086	MIP1a	MIP1a	|| id:ieu-b-5086	Simple median	13	0.0119966	0.0519775	0.817467
NA	ieu-b-5086	MIP1a	MIP1a	|| id:ieu-b-5086	Weighted median	13	0.0296341	0.0525938	0.573127
NA	ieu-b-5086	MIP1a	MIP1a	|| id:ieu-b-5086	MR Egger	13	0.0812878	0.0891849	0.381597		0.599117
NA	ieu-b-5088	MIP1a	MIP1a	|| id:ieu-b-5088	Inverse variance weighted (multiplicative random effects)	6	0.0443823	0.219969	0.8401	0.0398649
NA	ieu-b-5088	MIP1a	MIP1a	|| id:ieu-b-5088	Maximum likelihood	6	0.0483322	0.151026	0.74895
NA	ieu-b-5088	MIP1a	MIP1a	|| id:ieu-b-5088	Simple median	6	0.0386598	0.199136	0.846068
NA	ieu-b-5088	MIP1a	MIP1a	|| id:ieu-b-5088	Weighted median	6	-0.101565	0.200148	0.611839
NA	ieu-b-5088	MIP1a	MIP1a	|| id:ieu-b-5088	MR Egger	6	0.133258	0.529498	0.813699		0.859074
NA	ieu-b-4980	MIP1b	MIP1b	|| id:ieu-b-4980	Inverse variance weighted (multiplicative random effects)	11	0.0485986	0.117044	0.677983	0.00921761
NA	ieu-b-4980	MIP1b	MIP1b	|| id:ieu-b-4980	Maximum likelihood	11	0.0543202	0.0803084	0.49879
NA	ieu-b-4980	MIP1b	MIP1b	|| id:ieu-b-4980	Simple median	11	-0.0922631	0.128449	0.47258
NA	ieu-b-4980	MIP1b	MIP1b	|| id:ieu-b-4980	Weighted median	11	-0.0929364	0.121752	0.445269
NA	ieu-b-4980	MIP1b	MIP1b	|| id:ieu-b-4980	MR Egger	11	-0.0363497	0.246743	0.886129		0.701038
NA	ieu-b-4981	MIP1b	MIP1b	|| id:ieu-b-4981	Inverse variance weighted (fixed effects)	7	0.0234936	0.0140654	0.0948575	0.121329
NA	ieu-b-4981	MIP1b	MIP1b	|| id:ieu-b-4981	Maximum likelihood	7	0.0248433	0.0148407	0.0941317
NA	ieu-b-4981	MIP1b	MIP1b	|| id:ieu-b-4981	Simple median	7	0.0197271	0.0215192	0.359288
NA	ieu-b-4981	MIP1b	MIP1b	|| id:ieu-b-4981	Weighted median	7	0.0128145	0.0191127	0.502557
NA	ieu-b-4981	MIP1b	MIP1b	|| id:ieu-b-4981	MR Egger	7	0.0784963	0.0534771	0.202072		0.324698
NA	ieu-b-4982	MIP1b	MIP1b	|| id:ieu-b-4982	Inverse variance weighted (fixed effects)	4	0.0154136	0.0499073	0.757439	0.74643
NA	ieu-b-4982	MIP1b	MIP1b	|| id:ieu-b-4982	Maximum likelihood	4	0.015644	0.0503844	0.756186
NA	ieu-b-4982	MIP1b	MIP1b	|| id:ieu-b-4982	Simple median	4	0.0378962	0.0617009	0.539089
NA	ieu-b-4982	MIP1b	MIP1b	|| id:ieu-b-4982	Weighted median	4	-0.00223042	0.0615981	0.971116
NA	ieu-b-4982	MIP1b	MIP1b	|| id:ieu-b-4982	MR Egger	4	0.137813	0.122887	0.37866		0.389548
NA	ieu-b-5086	MIP1b	MIP1b	|| id:ieu-b-5086	Inverse variance weighted (fixed effects)	14	0.00516179	0.0252378	0.837942	0.408625
NA	ieu-b-5086	MIP1b	MIP1b	|| id:ieu-b-5086	Maximum likelihood	14	0.00539779	0.0261587	0.836519
NA	ieu-b-5086	MIP1b	MIP1b	|| id:ieu-b-5086	Simple median	14	0.0408748	0.0356549	0.25163
NA	ieu-b-5086	MIP1b	MIP1b	|| id:ieu-b-5086	Weighted median	14	0.0228956	0.0364872	0.530334
NA	ieu-b-5086	MIP1b	MIP1b	|| id:ieu-b-5086	MR Egger	14	-0.0432804	0.0586054	0.474405		0.375027
NA	ieu-b-5088	MIP1b	MIP1b	|| id:ieu-b-5088	Inverse variance weighted (fixed effects)	6	-0.0562209	0.0929887	0.545445	0.991468
NA	ieu-b-5088	MIP1b	MIP1b	|| id:ieu-b-5088	Maximum likelihood	6	-0.0563992	0.0932375	0.545246
NA	ieu-b-5088	MIP1b	MIP1b	|| id:ieu-b-5088	Simple median	6	-0.0240865	0.111024	0.828248
NA	ieu-b-5088	MIP1b	MIP1b	|| id:ieu-b-5088	Weighted median	6	-0.041719	0.113345	0.71282
NA	ieu-b-5088	MIP1b	MIP1b	|| id:ieu-b-5088	MR Egger	6	-0.0606265	0.194635	0.770989		0.980678
NA	ieu-b-4980	PDGFbb	PDGFbb	|| id:ieu-b-4980	Inverse variance weighted (fixed effects)	11	0.102776	0.0755263	0.173579	0.481681
NA	ieu-b-4980	PDGFbb	PDGFbb	|| id:ieu-b-4980	Maximum likelihood	11	0.107527	0.0777073	0.166436
NA	ieu-b-4980	PDGFbb	PDGFbb	|| id:ieu-b-4980	Simple median	11	0.123968	0.110947	0.263837
NA	ieu-b-4980	PDGFbb	PDGFbb	|| id:ieu-b-4980	Weighted median	11	0.0547751	0.103902	0.598068
NA	ieu-b-4980	PDGFbb	PDGFbb	|| id:ieu-b-4980	MR Egger	11	0.0384963	0.153155	0.807185		0.639246
NA	ieu-b-4981	PDGFbb	PDGFbb	|| id:ieu-b-4981	Inverse variance weighted (fixed effects)	7	0.0165355	0.0140387	0.238857	0.645989
NA	ieu-b-4981	PDGFbb	PDGFbb	|| id:ieu-b-4981	Maximum likelihood	7	0.016939	0.0143759	0.238679
NA	ieu-b-4981	PDGFbb	PDGFbb	|| id:ieu-b-4981	Simple median	7	0.0215135	0.0206059	0.296463
NA	ieu-b-4981	PDGFbb	PDGFbb	|| id:ieu-b-4981	Weighted median	7	0.0102563	0.0184829	0.578959
NA	ieu-b-4981	PDGFbb	PDGFbb	|| id:ieu-b-4981	MR Egger	7	0.0765672	0.0418196	0.126622		0.188032
NA	ieu-b-4982	PDGFbb	PDGFbb	|| id:ieu-b-4982	Inverse variance weighted (fixed effects)	4	0.00460362	0.0501634	0.926879	0.934043
NA	ieu-b-4982	PDGFbb	PDGFbb	|| id:ieu-b-4982	Maximum likelihood	4	0.00462715	0.0502669	0.926657
NA	ieu-b-4982	PDGFbb	PDGFbb	|| id:ieu-b-4982	Simple median	4	-0.00928604	0.0602432	0.877497
NA	ieu-b-4982	PDGFbb	PDGFbb	|| id:ieu-b-4982	Weighted median	4	0.000828508	0.0592247	0.988839
NA	ieu-b-4982	PDGFbb	PDGFbb	|| id:ieu-b-4982	MR Egger	4	-0.068695	0.124275	0.635957		0.585219
NA	ieu-b-5086	PDGFbb	PDGFbb	|| id:ieu-b-5086	Inverse variance weighted (fixed effects)	14	-0.0110032	0.0252008	0.662386	0.214404
NA	ieu-b-5086	PDGFbb	PDGFbb	|| id:ieu-b-5086	Maximum likelihood	14	-0.0116184	0.0257687	0.652083
NA	ieu-b-5086	PDGFbb	PDGFbb	|| id:ieu-b-5086	Simple median	14	-0.0137548	0.038268	0.719272
NA	ieu-b-5086	PDGFbb	PDGFbb	|| id:ieu-b-5086	Weighted median	14	-0.0433964	0.0363466	0.232493
NA	ieu-b-5086	PDGFbb	PDGFbb	|| id:ieu-b-5086	MR Egger	14	-0.105834	0.0598429	0.10236		0.102651
NA	ieu-b-5088	PDGFbb	PDGFbb	|| id:ieu-b-5088	Inverse variance weighted (fixed effects)	6	-0.0200591	0.0929607	0.829159	0.930937
NA	ieu-b-5088	PDGFbb	PDGFbb	|| id:ieu-b-5088	Maximum likelihood	6	-0.0202069	0.0934035	0.828723
NA	ieu-b-5088	PDGFbb	PDGFbb	|| id:ieu-b-5088	Simple median	6	-0.0401536	0.119801	0.737498
NA	ieu-b-5088	PDGFbb	PDGFbb	|| id:ieu-b-5088	Weighted median	6	-0.0218482	0.115634	0.850138
NA	ieu-b-5088	PDGFbb	PDGFbb	|| id:ieu-b-5088	MR Egger	6	0.0386585	0.194718	0.852308		0.748735
NA	ieu-b-4980	RANTES	RANTES	|| id:ieu-b-4980	Inverse variance weighted (fixed effects)	10	-0.0306106	0.119563	0.797935	0.401061
NA	ieu-b-4980	RANTES	RANTES	|| id:ieu-b-4980	Maximum likelihood	10	-0.0319983	0.122142	0.79334
NA	ieu-b-4980	RANTES	RANTES	|| id:ieu-b-4980	Simple median	10	-0.0733407	0.159608	0.645872
NA	ieu-b-4980	RANTES	RANTES	|| id:ieu-b-4980	Weighted median	10	-0.0650442	0.169647	0.701417
NA	ieu-b-4980	RANTES	RANTES	|| id:ieu-b-4980	MR Egger	10	-0.263623	0.247739	0.318337		0.312386
NA	ieu-b-4981	RANTES	RANTES	|| id:ieu-b-4981	Inverse variance weighted (fixed effects)	7	0.0508027	0.0218678	0.0201697	0.846144
NA	ieu-b-4981	RANTES	RANTES	|| id:ieu-b-4981	Maximum likelihood	7	0.0523705	0.0231236	0.0235245
NA	ieu-b-4981	RANTES	RANTES	|| id:ieu-b-4981	Simple median	7	0.0520803	0.0324573	0.108587
NA	ieu-b-4981	RANTES	RANTES	|| id:ieu-b-4981	Weighted median	7	0.0398159	0.0289664	0.169269
NA	ieu-b-4981	RANTES	RANTES	|| id:ieu-b-4981	MR Egger	7	0.0124332	0.0650464	0.855933		0.558575
NA	ieu-b-4982	RANTES	RANTES	|| id:ieu-b-4982	Inverse variance weighted (fixed effects)	4	-0.0142798	0.0773259	0.853488	0.964155
NA	ieu-b-4982	RANTES	RANTES	|| id:ieu-b-4982	Maximum likelihood	4	-0.0143097	0.0774298	0.853379
NA	ieu-b-4982	RANTES	RANTES	|| id:ieu-b-4982	Simple median	4	-0.00154235	0.0902536	0.986366
NA	ieu-b-4982	RANTES	RANTES	|| id:ieu-b-4982	Weighted median	4	-0.00460062	0.0907722	0.959578
NA	ieu-b-4982	RANTES	RANTES	|| id:ieu-b-4982	MR Egger	4	0.019231	0.190498	0.928798		0.865138
NA	ieu-b-5086	RANTES	RANTES	|| id:ieu-b-5086	Inverse variance weighted (multiplicative random effects)	14	0.0122522	0.0522778	0.8147	0.0420656
NA	ieu-b-5086	RANTES	RANTES	|| id:ieu-b-5086	Maximum likelihood	14	0.0132452	0.0410084	0.746704
NA	ieu-b-5086	RANTES	RANTES	|| id:ieu-b-5086	Simple median	14	0.0319189	0.0621808	0.607725
NA	ieu-b-5086	RANTES	RANTES	|| id:ieu-b-5086	Weighted median	14	-0.0122235	0.0603376	0.839459
NA	ieu-b-5086	RANTES	RANTES	|| id:ieu-b-5086	MR Egger	14	-0.221699	0.0984497	0.0438463		0.0213665
NA	ieu-b-5088	RANTES	RANTES	|| id:ieu-b-5088	Inverse variance weighted (fixed effects)	6	0.163722	0.145119	0.259239	0.708906
NA	ieu-b-5088	RANTES	RANTES	|| id:ieu-b-5088	Maximum likelihood	6	0.166373	0.146163	0.255008
NA	ieu-b-5088	RANTES	RANTES	|| id:ieu-b-5088	Simple median	6	0.146225	0.191027	0.443992
NA	ieu-b-5088	RANTES	RANTES	|| id:ieu-b-5088	Weighted median	6	0.294309	0.188326	0.118108
NA	ieu-b-5088	RANTES	RANTES	|| id:ieu-b-5088	MR Egger	6	0.455347	0.308949	0.214527		0.345202
NA	ieu-b-4980	SCF	SCF	|| id:ieu-b-4980	Inverse variance weighted (fixed effects)	10	0.0995891	0.0763862	0.192316	0.895232
NA	ieu-b-4980	SCF	SCF	|| id:ieu-b-4980	Maximum likelihood	10	0.101675	0.0776864	0.190605
NA	ieu-b-4980	SCF	SCF	|| id:ieu-b-4980	Simple median	10	0.172583	0.0974576	0.0765849
NA	ieu-b-4980	SCF	SCF	|| id:ieu-b-4980	Weighted median	10	0.11193	0.0979855	0.253326
NA	ieu-b-4980	SCF	SCF	|| id:ieu-b-4980	MR Egger	10	0.199814	0.152606	0.226772		0.469833
NA	ieu-b-4981	SCF	SCF	|| id:ieu-b-4981	Inverse variance weighted (fixed effects)	7	-0.00962149	0.0140201	0.492547	0.156061
NA	ieu-b-4981	SCF	SCF	|| id:ieu-b-4981	Maximum likelihood	7	-0.00998147	0.0142883	0.484818
NA	ieu-b-4981	SCF	SCF	|| id:ieu-b-4981	Simple median	7	0.0012655	0.0202086	0.950068
NA	ieu-b-4981	SCF	SCF	|| id:ieu-b-4981	Weighted median	7	-0.0101044	0.018744	0.589835
NA	ieu-b-4981	SCF	SCF	|| id:ieu-b-4981	MR Egger	7	0.0930215	0.0417807	0.0765081		0.0477895
NA	ieu-b-4982	SCF	SCF	|| id:ieu-b-4982	Inverse variance weighted (fixed effects)	4	0.0555637	0.0497183	0.26375	0.742333
NA	ieu-b-4982	SCF	SCF	|| id:ieu-b-4982	Maximum likelihood	4	0.0565211	0.0507276	0.26519
NA	ieu-b-4982	SCF	SCF	|| id:ieu-b-4982	Simple median	4	0.0551856	0.0632952	0.383276
NA	ieu-b-4982	SCF	SCF	|| id:ieu-b-4982	Weighted median	4	0.0408762	0.0614807	0.506138
NA	ieu-b-4982	SCF	SCF	|| id:ieu-b-4982	MR Egger	4	0.162522	0.121581	0.313079		0.43675
NA	ieu-b-5086	SCF	SCF	|| id:ieu-b-5086	Inverse variance weighted (fixed effects)	14	0.0371948	0.0251985	0.139926	0.712782
NA	ieu-b-5086	SCF	SCF	|| id:ieu-b-5086	Maximum likelihood	14	0.0375518	0.0258924	0.146974
NA	ieu-b-5086	SCF	SCF	|| id:ieu-b-5086	Simple median	14	0.0414797	0.0358544	0.247316
NA	ieu-b-5086	SCF	SCF	|| id:ieu-b-5086	Weighted median	14	0.0333706	0.0352485	0.343779
NA	ieu-b-5086	SCF	SCF	|| id:ieu-b-5086	MR Egger	14	-0.0159782	0.0570742	0.784279		0.319589
NA	ieu-b-5088	SCF	SCF	|| id:ieu-b-5088	Inverse variance weighted (fixed effects)	6	-0.127389	0.0930665	0.171064	0.716811
NA	ieu-b-5088	SCF	SCF	|| id:ieu-b-5088	Maximum likelihood	6	-0.129607	0.0948501	0.1718
NA	ieu-b-5088	SCF	SCF	|| id:ieu-b-5088	Simple median	6	-0.169494	0.117249	0.148293
NA	ieu-b-5088	SCF	SCF	|| id:ieu-b-5088	Weighted median	6	-0.147149	0.120586	0.222358
NA	ieu-b-5088	SCF	SCF	|| id:ieu-b-5088	MR Egger	6	-0.248411	0.19542	0.272562		0.520095
NA	ieu-b-4980	SCGFb	SCGFb	|| id:ieu-b-4980	Inverse variance weighted (fixed effects)	9	0.196816	0.123836	0.111986	0.441582
NA	ieu-b-4980	SCGFb	SCGFb	|| id:ieu-b-4980	Maximum likelihood	9	0.20277	0.126287	0.108355
NA	ieu-b-4980	SCGFb	SCGFb	|| id:ieu-b-4980	Simple median	9	0.0885873	0.174327	0.611336
NA	ieu-b-4980	SCGFb	SCGFb	|| id:ieu-b-4980	Weighted median	9	0.101749	0.170853	0.551484
NA	ieu-b-4980	SCGFb	SCGFb	|| id:ieu-b-4980	MR Egger	9	-0.132537	0.270677	0.639351		0.21349
NA	ieu-b-4981	SCGFb	SCGFb	|| id:ieu-b-4981	Inverse variance weighted (fixed effects)	7	0.0111647	0.0210304	0.595499	0.187988
NA	ieu-b-4981	SCGFb	SCGFb	|| id:ieu-b-4981	Maximum likelihood	7	0.0114885	0.0214354	0.591987
NA	ieu-b-4981	SCGFb	SCGFb	|| id:ieu-b-4981	Simple median	7	0.0103923	0.0310871	0.738156
NA	ieu-b-4981	SCGFb	SCGFb	|| id:ieu-b-4981	Weighted median	7	0.00990075	0.0280991	0.724575
NA	ieu-b-4981	SCGFb	SCGFb	|| id:ieu-b-4981	MR Egger	7	0.14023	0.0624589	0.0747301		0.0796399
NA	ieu-b-4982	SCGFb	SCGFb	|| id:ieu-b-4982	Inverse variance weighted (fixed effects)	4	0.0118911	0.0740589	0.872438	0.761451
NA	ieu-b-4982	SCGFb	SCGFb	|| id:ieu-b-4982	Maximum likelihood	4	0.012055	0.0746897	0.871778
NA	ieu-b-4982	SCGFb	SCGFb	|| id:ieu-b-4982	Simple median	4	0.0670238	0.0873954	0.443139
NA	ieu-b-4982	SCGFb	SCGFb	|| id:ieu-b-4982	Weighted median	4	0.0362445	0.091676	0.692582
NA	ieu-b-4982	SCGFb	SCGFb	|| id:ieu-b-4982	MR Egger	4	0.163765	0.181874	0.462922		0.457082
NA	ieu-b-5086	SCGFb	SCGFb	|| id:ieu-b-5086	Inverse variance weighted (fixed effects)	14	-0.0422774	0.0378723	0.264287	0.130455
NA	ieu-b-5086	SCGFb	SCGFb	|| id:ieu-b-5086	Maximum likelihood	14	-0.0446398	0.0387418	0.249223
NA	ieu-b-5086	SCGFb	SCGFb	|| id:ieu-b-5086	Simple median	14	0.00653329	0.0570448	0.908818
NA	ieu-b-5086	SCGFb	SCGFb	|| id:ieu-b-5086	Weighted median	14	-0.0286585	0.0561053	0.609492
NA	ieu-b-5086	SCGFb	SCGFb	|| id:ieu-b-5086	MR Egger	14	-0.151881	0.102184	0.162981		0.25581
NA	ieu-b-5088	SCGFb	SCGFb	|| id:ieu-b-5088	Inverse variance weighted (fixed effects)	6	0.0177242	0.139816	0.899124	0.533084
NA	ieu-b-5088	SCGFb	SCGFb	|| id:ieu-b-5088	Maximum likelihood	6	0.0183341	0.142023	0.897284
NA	ieu-b-5088	SCGFb	SCGFb	|| id:ieu-b-5088	Simple median	6	0.0589007	0.181509	0.745555
NA	ieu-b-5088	SCGFb	SCGFb	|| id:ieu-b-5088	Weighted median	6	0.037503	0.181441	0.836248
NA	ieu-b-5088	SCGFb	SCGFb	|| id:ieu-b-5088	MR Egger	6	0.0215194	0.303265	0.946836		0.989382
NA	ieu-b-4980	SDF1a	SDF1a	|| id:ieu-b-4980	Inverse variance weighted (fixed effects)	10	0.0323073	0.0820205	0.69366	0.268968
NA	ieu-b-4980	SDF1a	SDF1a	|| id:ieu-b-4980	Maximum likelihood	10	0.0342225	0.0844699	0.685371
NA	ieu-b-4980	SDF1a	SDF1a	|| id:ieu-b-4980	Simple median	10	-0.0923248	0.116043	0.426261
NA	ieu-b-4980	SDF1a	SDF1a	|| id:ieu-b-4980	Weighted median	10	-0.103583	0.109648	0.344817
NA	ieu-b-4980	SDF1a	SDF1a	|| id:ieu-b-4980	MR Egger	10	0.121612	0.197344	0.554859		0.61957
NA	ieu-b-4981	SDF1a	SDF1a	|| id:ieu-b-4981	Inverse variance weighted (fixed effects)	7	0.00176161	0.0144647	0.903068	0.620971
NA	ieu-b-4981	SDF1a	SDF1a	|| id:ieu-b-4981	Maximum likelihood	7	0.00180146	0.0146187	0.901925
NA	ieu-b-4981	SDF1a	SDF1a	|| id:ieu-b-4981	Simple median	7	0.00520569	0.0197467	0.79207
NA	ieu-b-4981	SDF1a	SDF1a	|| id:ieu-b-4981	Weighted median	7	0.00589269	0.0185877	0.751227
NA	ieu-b-4981	SDF1a	SDF1a	|| id:ieu-b-4981	MR Egger	7	0.0362453	0.0430737	0.438464		0.434164
NA	ieu-b-4982	SDF1a	SDF1a	|| id:ieu-b-4982	Inverse variance weighted (fixed effects)	4	-0.0140724	0.0517013	0.785479	0.980399
NA	ieu-b-4982	SDF1a	SDF1a	|| id:ieu-b-4982	Maximum likelihood	4	-0.0140727	0.0517716	0.785758
NA	ieu-b-4982	SDF1a	SDF1a	|| id:ieu-b-4982	Simple median	4	-0.0224879	0.0621522	0.717487
NA	ieu-b-4982	SDF1a	SDF1a	|| id:ieu-b-4982	Weighted median	4	-0.0149573	0.061396	0.807526
NA	ieu-b-4982	SDF1a	SDF1a	|| id:ieu-b-4982	MR Egger	4	-0.00646303	0.127853	0.964278		0.954034
NA	ieu-b-5086	SDF1a	SDF1a	|| id:ieu-b-5086	Inverse variance weighted (fixed effects)	14	0.0252632	0.0259539	0.33036	0.642136
NA	ieu-b-5086	SDF1a	SDF1a	|| id:ieu-b-5086	Maximum likelihood	14	0.0265518	0.0269497	0.324508
NA	ieu-b-5086	SDF1a	SDF1a	|| id:ieu-b-5086	Simple median	14	0.0866059	0.0380309	0.0227713
NA	ieu-b-5086	SDF1a	SDF1a	|| id:ieu-b-5086	Weighted median	14	0.0138678	0.0360795	0.700705
NA	ieu-b-5086	SDF1a	SDF1a	|| id:ieu-b-5086	MR Egger	14	-0.0568508	0.0585836	0.350991		0.143921
NA	ieu-b-5088	SDF1a	SDF1a	|| id:ieu-b-5088	Inverse variance weighted (fixed effects)	6	-0.0709865	0.0959231	0.459279	0.932883
NA	ieu-b-5088	SDF1a	SDF1a	|| id:ieu-b-5088	Maximum likelihood	6	-0.0715795	0.0967881	0.459573
NA	ieu-b-5088	SDF1a	SDF1a	|| id:ieu-b-5088	Simple median	6	-0.118812	0.120852	0.325548
NA	ieu-b-5088	SDF1a	SDF1a	|| id:ieu-b-5088	Weighted median	6	-0.0626197	0.117483	0.594027
NA	ieu-b-5088	SDF1a	SDF1a	|| id:ieu-b-5088	MR Egger	6	-0.0721327	0.200754	0.737529		0.995126
NA	ieu-b-4980	TNFa	TNFa	|| id:ieu-b-4980	Inverse variance weighted (fixed effects)	9	-0.0757561	0.127517	0.552456	0.635924
NA	ieu-b-4980	TNFa	TNFa	|| id:ieu-b-4980	Maximum likelihood	9	-0.0763352	0.129574	0.555779
NA	ieu-b-4980	TNFa	TNFa	|| id:ieu-b-4980	Simple median	9	-0.0216913	0.174526	0.901089
NA	ieu-b-4980	TNFa	TNFa	|| id:ieu-b-4980	Weighted median	9	-0.0314178	0.170991	0.854218
NA	ieu-b-4980	TNFa	TNFa	|| id:ieu-b-4980	MR Egger	9	-0.195588	0.276924	0.502833		0.640811
NA	ieu-b-4981	TNFa	TNFa	|| id:ieu-b-4981	Inverse variance weighted (fixed effects)	7	0.0141376	0.0218765	0.518118	0.798694
NA	ieu-b-4981	TNFa	TNFa	|| id:ieu-b-4981	Maximum likelihood	7	0.0145264	0.0220945	0.51088
NA	ieu-b-4981	TNFa	TNFa	|| id:ieu-b-4981	Simple median	7	0.0030193	0.0288799	0.916735
NA	ieu-b-4981	TNFa	TNFa	|| id:ieu-b-4981	Weighted median	7	0.00292555	0.0274262	0.915051
NA	ieu-b-4981	TNFa	TNFa	|| id:ieu-b-4981	MR Egger	7	0.0593157	0.0648707	0.402465		0.49269
NA	ieu-b-4982	TNFa	TNFa	|| id:ieu-b-4982	Inverse variance weighted (fixed effects)	3	0.104644	0.0862256	0.224898	0.33504
NA	ieu-b-4982	TNFa	TNFa	|| id:ieu-b-4982	Maximum likelihood	3	0.107304	0.0885044	0.225355
NA	ieu-b-4982	TNFa	TNFa	|| id:ieu-b-4982	Simple median	3	0.0584749	0.117074	0.617448
NA	ieu-b-4982	TNFa	TNFa	|| id:ieu-b-4982	Weighted median	3	0.0879747	0.103635	0.395944
NA	ieu-b-4982	TNFa	TNFa	|| id:ieu-b-4982	MR Egger	3	0.168081	0.275167	0.650912		0.839276
NA	ieu-b-5086	TNFa	TNFa	|| id:ieu-b-5086	Inverse variance weighted (fixed effects)	13	0.00274278	0.03922	0.944247	0.51698
NA	ieu-b-5086	TNFa	TNFa	|| id:ieu-b-5086	Maximum likelihood	13	0.00288324	0.04012	0.942709
NA	ieu-b-5086	TNFa	TNFa	|| id:ieu-b-5086	Simple median	13	0.03623	0.0592702	0.541022
NA	ieu-b-5086	TNFa	TNFa	|| id:ieu-b-5086	Weighted median	13	0.0341259	0.0530933	0.520384
NA	ieu-b-5086	TNFa	TNFa	|| id:ieu-b-5086	MR Egger	13	-0.0672589	0.0895518	0.468379		0.40314
NA	ieu-b-5088	TNFa	TNFa	|| id:ieu-b-5088	Inverse variance weighted (fixed effects)	6	-0.00409219	0.144647	0.97743	0.147151
NA	ieu-b-5088	TNFa	TNFa	|| id:ieu-b-5088	Maximum likelihood	6	-0.00436529	0.148427	0.976537
NA	ieu-b-5088	TNFa	TNFa	|| id:ieu-b-5088	Simple median	6	0.0975747	0.184547	0.596995
NA	ieu-b-5088	TNFa	TNFa	|| id:ieu-b-5088	Weighted median	6	0.12266	0.189935	0.518409
NA	ieu-b-5088	TNFa	TNFa	|| id:ieu-b-5088	MR Egger	6	0.521585	0.329041	0.188108		0.145232
NA	ieu-b-4980	TNFb	TNFb	|| id:ieu-b-4980	Inverse variance weighted (fixed effects)	5	0.0706203	0.253118	0.780244	0.571483
NA	ieu-b-4980	TNFb	TNFb	|| id:ieu-b-4980	Maximum likelihood	5	0.072961	0.256716	0.77625
NA	ieu-b-4980	TNFb	TNFb	|| id:ieu-b-4980	Simple median	5	-0.0438315	0.339487	0.89727
NA	ieu-b-4980	TNFb	TNFb	|| id:ieu-b-4980	Weighted median	5	2.0485e-05	0.332987	0.999951
NA	ieu-b-4980	TNFb	TNFb	|| id:ieu-b-4980	MR Egger	5	2.37494	1.90126	0.300202		0.308676
NA	ieu-b-4981	TNFb	TNFb	|| id:ieu-b-4981	Inverse variance weighted (fixed effects)	2	0.0120741	0.0525095	0.818138	0.97606
NA	ieu-b-4981	TNFb	TNFb	|| id:ieu-b-4981	Maximum likelihood	2	0.0120751	0.0525607	0.818297
NA	ieu-b-4982	TNFb	TNFb	|| id:ieu-b-4982	Wald ratio	1	-0.360345	0.179423	0.0446054	NA	NA
NA	ieu-b-5086	TNFb	TNFb	|| id:ieu-b-5086	Inverse variance weighted (fixed effects)	10	-0.0319767	0.0692164	0.644094	0.800892
NA	ieu-b-5086	TNFb	TNFb	|| id:ieu-b-5086	Maximum likelihood	10	-0.0322879	0.0699262	0.644266
NA	ieu-b-5086	TNFb	TNFb	|| id:ieu-b-5086	Simple median	10	-0.052713	0.0926929	0.56957
NA	ieu-b-5086	TNFb	TNFb	|| id:ieu-b-5086	Weighted median	10	-0.0518416	0.091588	0.571373
NA	ieu-b-5086	TNFb	TNFb	|| id:ieu-b-5086	MR Egger	10	-0.198288	0.18752	0.321201		0.36788
NA	ieu-b-5088	TNFb	TNFb	|| id:ieu-b-5088	Inverse variance weighted (fixed effects)	5	0.464652	0.269657	0.0848666	0.686391
NA	ieu-b-5088	TNFb	TNFb	|| id:ieu-b-5088	Maximum likelihood	5	0.471849	0.274372	0.0854797
NA	ieu-b-5088	TNFb	TNFb	|| id:ieu-b-5088	Simple median	5	0.631675	0.332891	0.0577562
NA	ieu-b-5088	TNFb	TNFb	|| id:ieu-b-5088	Weighted median	5	0.646388	0.336363	0.054644
NA	ieu-b-5088	TNFb	TNFb	|| id:ieu-b-5088	MR Egger	5	-0.855637	1.00488	0.457071		0.265913
NA	ieu-b-4980	TRAIL	TRAIL	|| id:ieu-b-4980	Inverse variance weighted (fixed effects)	10	0.0756243	0.0810822	0.350982	0.812907
NA	ieu-b-4980	TRAIL	TRAIL	|| id:ieu-b-4980	Maximum likelihood	10	0.0779028	0.0822566	0.343603
NA	ieu-b-4980	TRAIL	TRAIL	|| id:ieu-b-4980	Simple median	10	0.11258	0.108356	0.29881
NA	ieu-b-4980	TRAIL	TRAIL	|| id:ieu-b-4980	Weighted median	10	0.110437	0.104211	0.289261
NA	ieu-b-4980	TRAIL	TRAIL	|| id:ieu-b-4980	MR Egger	10	0.174281	0.173372	0.344213		0.537725
NA	ieu-b-4981	TRAIL	TRAIL	|| id:ieu-b-4981	Inverse variance weighted (fixed effects)	7	0.0226245	0.0140896	0.108326	0.882912
NA	ieu-b-4981	TRAIL	TRAIL	|| id:ieu-b-4981	Maximum likelihood	7	0.0227244	0.0141325	0.107846
NA	ieu-b-4981	TRAIL	TRAIL	|| id:ieu-b-4981	Simple median	7	0.0316376	0.0203362	0.119773
NA	ieu-b-4981	TRAIL	TRAIL	|| id:ieu-b-4981	Weighted median	7	0.0326363	0.017902	0.068295
NA	ieu-b-4981	TRAIL	TRAIL	|| id:ieu-b-4981	MR Egger	7	0.0354518	0.041975	0.436874		0.758756
NA	ieu-b-4982	TRAIL	TRAIL	|| id:ieu-b-4982	Inverse variance weighted (fixed effects)	4	0.0225055	0.0498729	0.651804	0.390416
NA	ieu-b-4982	TRAIL	TRAIL	|| id:ieu-b-4982	Maximum likelihood	4	0.0230693	0.0505966	0.648429
NA	ieu-b-4982	TRAIL	TRAIL	|| id:ieu-b-4982	Simple median	4	0.0360965	0.0581408	0.534702
NA	ieu-b-4982	TRAIL	TRAIL	|| id:ieu-b-4982	Weighted median	4	0.0244962	0.0620346	0.692932
NA	ieu-b-4982	TRAIL	TRAIL	|| id:ieu-b-4982	MR Egger	4	0.136135	0.122206	0.381213		0.415596
NA	ieu-b-5086	TRAIL	TRAIL	|| id:ieu-b-5086	Inverse variance weighted (fixed effects)	14	0.0442731	0.0252709	0.0797845	0.697853
NA	ieu-b-5086	TRAIL	TRAIL	|| id:ieu-b-5086	Maximum likelihood	14	0.0453662	0.0259972	0.0809775
NA	ieu-b-5086	TRAIL	TRAIL	|| id:ieu-b-5086	Simple median	14	0.023211	0.0362156	0.521581
NA	ieu-b-5086	TRAIL	TRAIL	|| id:ieu-b-5086	Weighted median	14	0.0104727	0.0348293	0.763654
NA	ieu-b-5086	TRAIL	TRAIL	|| id:ieu-b-5086	MR Egger	14	-0.00562513	0.0571488	0.923216		0.349532
NA	ieu-b-5088	TRAIL	TRAIL	|| id:ieu-b-5088	Inverse variance weighted (fixed effects)	6	0.0297397	0.0935932	0.750671	0.412688
NA	ieu-b-5088	TRAIL	TRAIL	|| id:ieu-b-5088	Maximum likelihood	6	0.0304259	0.0946116	0.747765
NA	ieu-b-5088	TRAIL	TRAIL	|| id:ieu-b-5088	Simple median	6	0.030235	0.115657	0.793768
NA	ieu-b-5088	TRAIL	TRAIL	|| id:ieu-b-5088	Weighted median	6	0.0461112	0.115132	0.688784
NA	ieu-b-5088	TRAIL	TRAIL	|| id:ieu-b-5088	MR Egger	6	0.00413845	0.219766	0.985878		0.900994
NA	ieu-b-4980	VEGF	VEGF	|| id:ieu-b-4980	Inverse variance weighted (fixed effects)	10	0.0260588	0.0840214	0.756451	0.552386
NA	ieu-b-4980	VEGF	VEGF	|| id:ieu-b-4980	Maximum likelihood	10	0.0270062	0.0854222	0.751889
NA	ieu-b-4980	VEGF	VEGF	|| id:ieu-b-4980	Simple median	10	0.0116661	0.108424	0.914315
NA	ieu-b-4980	VEGF	VEGF	|| id:ieu-b-4980	Weighted median	10	0.0222161	0.109706	0.839521
NA	ieu-b-4980	VEGF	VEGF	|| id:ieu-b-4980	MR Egger	10	-0.120952	0.170333	0.497819		0.350161
NA	ieu-b-4981	VEGF	VEGF	|| id:ieu-b-4981	Inverse variance weighted (fixed effects)	7	0.000705303	0.0152025	0.962996	0.517599
NA	ieu-b-4981	VEGF	VEGF	|| id:ieu-b-4981	Maximum likelihood	7	0.00072496	0.0154343	0.962537
NA	ieu-b-4981	VEGF	VEGF	|| id:ieu-b-4981	Simple median	7	0.00874556	0.0228762	0.70224
NA	ieu-b-4981	VEGF	VEGF	|| id:ieu-b-4981	Weighted median	7	0.00943096	0.0206189	0.647388
NA	ieu-b-4981	VEGF	VEGF	|| id:ieu-b-4981	MR Egger	7	0.0721149	0.0452943	0.17223		0.155055
NA	ieu-b-4982	VEGF	VEGF	|| id:ieu-b-4982	Inverse variance weighted (fixed effects)	4	-0.0594319	0.0542755	0.273515	0.835954
NA	ieu-b-4982	VEGF	VEGF	|| id:ieu-b-4982	Maximum likelihood	4	-0.0597951	0.0546827	0.274178
NA	ieu-b-4982	VEGF	VEGF	|| id:ieu-b-4982	Simple median	4	-0.0476103	0.0659513	0.470355
NA	ieu-b-4982	VEGF	VEGF	|| id:ieu-b-4982	Weighted median	4	-0.0560988	0.0687947	0.414813
NA	ieu-b-4982	VEGF	VEGF	|| id:ieu-b-4982	MR Egger	4	0.0261674	0.134799	0.86401		0.559591
NA	ieu-b-5086	VEGF	VEGF	|| id:ieu-b-5086	Inverse variance weighted (fixed effects)	14	-0.00257501	0.0273264	0.924925	0.687248
NA	ieu-b-5086	VEGF	VEGF	|| id:ieu-b-5086	Maximum likelihood	14	-0.00269188	0.0279346	0.923232
NA	ieu-b-5086	VEGF	VEGF	|| id:ieu-b-5086	Simple median	14	0.0329368	0.0405941	0.417153
NA	ieu-b-5086	VEGF	VEGF	|| id:ieu-b-5086	Weighted median	14	-0.000310909	0.0370174	0.993299
NA	ieu-b-5086	VEGF	VEGF	|| id:ieu-b-5086	MR Egger	14	-0.135837	0.0620483	0.0490769		0.0339988
NA	ieu-b-5088	VEGF	VEGF	|| id:ieu-b-5088	Inverse variance weighted (fixed effects)	6	-0.102177	0.100629	0.30992	0.770554
NA	ieu-b-5088	VEGF	VEGF	|| id:ieu-b-5088	Maximum likelihood	6	-0.10367	0.10173	0.308169
NA	ieu-b-5088	VEGF	VEGF	|| id:ieu-b-5088	Simple median	6	-0.0647835	0.132046	0.6237
NA	ieu-b-5088	VEGF	VEGF	|| id:ieu-b-5088	Weighted median	6	-0.0752812	0.130649	0.564473
NA	ieu-b-5088	VEGF	VEGF	|| id:ieu-b-5088	MR Egger	6	-0.157838	0.211112	0.496229		0.77918
